# Supplementary material for: Chondrogenic differentiation potential of osteoarthritic chondrocytes and their possible use in matrix-associated autologous chondrocyte transplantation
Source: Arthritis Res Ther. 2009 Sep 2;11(5):R133. doi: 10.1186/ar2800 (PMC2787268; doi:10.1186/ar2800)
Supplement: Additional file 1 — Excel file containing a table of microarray expression data of comparative gene expression analysis. A total list of genes differentially expressed between cultures of chondrocytes obtained from osteoarthritic (OA) and normal donors (ND) is given. Group comparisons were performed between: scaffold and monolayer cultures from ND chondrocytes; scaffold and monolayer cultures from OA chondrocytes; chondrocytes from OA and ND cultured in monolayer; and scaffolds cultures (see to Figure 1 for experimental setup). Expression differences are given as fold change (FC) with monolayer or normal donor as baseline. [file ar2800-S1.xls]

## Sheet: Blatt1
Symbol		Title		Accession No.		Probe Set ID										Signal
						All Probe Sets		Probe Set of Detection / Comparison of Detection								Monolayer																				Scaffold
								Detected in ND 3Dvs ML		Detected in OA 3Dvs ML		Detected ML OAvsND		Detected 3D OAvsND		ND1		ND2		ND3		Mean		SD		OA1		OA2		OA3		mean		SD		ND1		ND2		ND3		mean		SD		OA1		OA2
AACS		acetoacetyl-CoA synthetase		NM_023928		218434_s_at		218434_s_at		218434_s_at						179.8		193.7		289.3		220.933		59.6138		213.9		337.9		310.2		287.333		65.0858		563.3		577.6		711.9		617.6		81.9786		666.9		512.1
AADACL1		arylacetamide deacetylase-like 1		AB037784		225847_at		225847_at		225847_at						175		136		129.1		146.7		24.7502		195.9		123.1		148		155.667		37.0006		21.7		95.3		39		52		38.4836		42.4		88
AARS		alanyl-tRNA synthetase		NM_001605		201000_at				201000_at						915.7		810.7		1605.8		1110.73		431.943		648.7		739.6		838.1		742.133		94.7254		1329.1		2077.6		1414.8		1607.17		409.654		1458.2		1804.8
AASDHPPT		aminoadipate-semialdehyde dehydrogenase-phosphopantetheinyl transferase		AF151057		202170_s_at				202170_s_at						358.7		302.8		426.7		362.733		62.0484		464		339.3		414.4		405.9		62.783		302.8		233.9		328.1		288.267		48.7527		293		238.8
ABCA1		ATP-binding cassette, sub-family A (ABC1), member 1		NM_005502		203504_s_at				203504_s_at						54.7		130		283.4		156.033		116.551		128.6		29.3		15.2		57.7		61.8046		222.1		386.3		218.6		275.667		95.8273		327		356.4
ABCA5		ATP-binding cassette, sub-family A (ABC1), member 5		BF693921		213353_at				213353_at						88.9		144.9		123.3		119.033		28.2428		116.7		71.5		114		100.733		25.3528		195.4		372.5		163.5		243.8		112.593		217.9		418
ABCB6		ATP-binding cassette, sub-family B (MDR/TAP), member 6		NM_005689		203192_at				203192_at						127		68		331.1		175.367		138.058		155.9		147.7		122.3		141.967		17.5184		273		342.2		335.6		316.933		38.1902		368.3		221.4
ABCC1		ATP-binding cassette, sub-family C (CFTR/MRP), member 1		NM_004996		202805_s_at				202805_s_at						324.3		250.7		424		333		86.977		149.3		192.7		249.7		197.233		50.3533		272.4		555.7		347.2		391.767		146.814		361.6		400.8
ABCC10		ATP-binding cassette, sub-family C (CFTR/MRP), member 10		AK000002		213485_s_at				213485_s_at						254.4		360.7		236.4		283.833		67.1741		261.1		317		296.7		291.6		28.2968		154.7		78		258.3		163.667		90.4838		179.4		61.9
ABCC3		ATP-binding cassette, sub-family C (CFTR/MRP), member 3		NM_020037		208161_s_at						208161_s_at				484		361.4		547.7		464.367		94.6891		271.9		97.3		99.8		156.333		100.091		420.4		309.3		494.9		408.2		93.3995		650.4		235.5
ABCC3		ATP-binding cassette, sub-family C (CFTR/MRP), member 3		BF515888		230682_x_at				230682_x_at						74.7		110.2		86.2		90.3667		18.1131		38		3.7		23.3		21.6667		17.2082		100.4		129.9		101		110.433		16.8613		184.3		95.7
ABHD10		abhydrolase domain containing 10		AI521709		222697_s_at		222697_s_at				222697_s_at				261		157.6		200.3		206.3		51.9605		329.6		317.9		383.3		343.6		34.8753		369.4		524.9		282.9		392.4		122.629		328.7		496.8
ABHD2		abhydrolase domain containing 2		BE671816		221815_at		221815_at								342.1		277.5		408.4		342.667		65.4518		188.1		220		287.8		231.967		50.9158		83.8		95.3		123.7		100.933		20.5379		160.7		168.4
ABHD2		abhydrolase domain containing 2		AI832249		87100_at				87100_at						147.8		15.6		270.1		144.5		127.282		72.9		91.3		132.9		99.0333		30.7385		76.5		129.7		128		111.4		30.2362		185.5		190.2
ABHD3		abhydrolase domain containing 3		AL534702		213017_at				213017_at						105.7		143		76.7		108.467		33.2365		198.8		260.1		202.5		220.467		34.3733		73.2		34.8		148.7		85.5667		57.9483		85.3		60.1
ABHD4		abhydrolase domain containing 4		NM_022060		218581_at		218581_at		218581_at						497		628.2		931.9		685.7		223.079		258.2		390.7		310.9		319.933		66.7103		1647.6		1194		1563.5		1468.37		241.301		935.1		1293.2
ABI3BP		ABI gene family, member 3 (NESH) binding protein		NM_024801		220518_at				220518_at						96.6		149.7		49.1		98.4667		50.326		71.4		43.2		37.1		50.5667		18.2982		90.1		449.6		126.7		222.133		197.84		358.2		382
ABL2		v-abl Abelson murine leukemia viral oncogene homolog 2 (arg, Abelson-related gene)		AK025877		231907_at				231907_at						184.5		223.8		259.2		222.5		37.367		153.3		231.6		264.9		216.6		57.2921		162		441		181.3		261.433		155.808		224.5		439.4
ABLIM1		actin binding LIM protein 1		NM_006720		200965_s_at		200965_s_at								95.6		236.7		195.4		175.9		72.543		81.3		37.5		134.2		84.3333		48.4213		48		29.9		49.7		42.5333		10.9738		36		21.3
ACAA2		acetyl-Coenzyme A acyltransferase 2 (mitochondrial 3-oxoacyl-Coenzyme A thiolase)		NM_006111		202003_s_at				202003_s_at						1106.4		1261.5		1403.5		1257.13		148.598		1383.1		1071.2		1341.6		1265.3		169.371		718.9		258.9		404		460.6		235.165		649.2		210.7
ACAD11		acyl-Coenzyme A dehydrogenase family, member 11		AL518293		225573_at				225573_at						200.8		284.6		249		244.8		42.0576		116		123.2		137.3		125.5		10.8347		273.4		420.3		184.1		292.6		119.265		179.8		356.3
ACAN		aggrecan		X17406		217161_x_at		217161_x_at		217161_x_at						882.1		768		1822.8		1157.63		578.869		1057.1		1744.3		1450.8		1417.4		344.815		1768		4008.8		1366.8		2381.2		1423.75		5051.1		4345.6
ACAT1		acetyl-Coenzyme A acetyltransferase 1 (acetoacetyl Coenzyme A thiolase)		NM_000019		205412_at				205412_at						1262.9		1278.3		1305.6		1282.27		21.6246		1368.7		1134.5		1484.3		1329.17		178.219		1021.8		387.8		999.8		803.133		359.857		712.1		403.3
ACBD3		acyl-Coenzyme A binding domain containing 3		AI636775		202323_s_at								202323_s_at		506.7		197.7		401.5		368.633		157.1		566.3		417.5		495.9		493.233		74.4358		311.5		527.3		253.4		364.067		144.318		446.8		745.1
ACLY		ATP citrate lyase		NM_001096		201128_s_at						201128_s_at				1715.4		1357.3		1013		1361.9		351.223		1913.8		2187.6		2021.1		2040.83		137.963		1830.4		1314.1		2172.2		1772.23		431.997		3047.1		1175.8
ACLY		ATP citrate lyase		U18197		210337_s_at		210337_s_at								313.3		243.2		515.3		357.267		141.278		407.3		456.2		379.2		414.233		38.9654		833.7		578.9		804.8		739.133		139.516		1556.1		459.6
ACOT1 /// ACOT2		acyl-CoA thioesterase 2 /// acyl-CoA thioesterase 1		NM_006821		202982_s_at				202982_s_at						346.6		298.5		518.4		387.833		115.603		315		360.6		321.7		332.433		24.622		376.3		142.1		401.6		306.667		143.079		238.1		126.6
ACOX2		acyl-Coenzyme A oxidase 2, branched chain		NM_003500		205364_at		205364_at								176.5		179.9		244.7		200.367		38.4314		81.8		97		118		98.9333		18.1773		52		1.2		91.8		48.3333		45.4112		102.9		10.5
ACP1		acid phosphatase 1, soluble		BE872974		201629_s_at				201629_s_at						518.7		326.8		444.2		429.9		96.7459		739.3		278.6		544.3		520.733		231.252		428		131.6		283.1		280.9		148.212		375.7		147.7
ACP1		acid phosphatase 1, soluble		BG035989		215227_x_at		215227_x_at								922.2		705.5		1051.5		893.067		174.83		913.1		1171		911.7		998.6		149.304		1254.9		1527.6		994.1		1258.87		266.772		837.6		1395.7
ACPL2		acid phosphatase-like 2		AW069729		226925_at				226925_at						551.1		1053.6		534.7		713.133		294.967		592.6		475.5		555.6		541.233		59.8574		810.2		905.7		776.2		830.7		67.1398		951.3		988.1
ACRC		acidic repeat containing		AI091533		238825_at				238825_at						51.3		74.4		66		63.9		11.6923		52.6		7.5		28.7		29.6		22.5635		84.4		263.7		84.8		144.3		103.404		101.8		183.6
ACSL1		acyl-CoA synthetase long-chain family member 1		NM_001995		207275_s_at		207275_s_at		207275_s_at						190		178.2		314		227.4		75.2295		98.3		131.6		160.9		130.267		31.3213		892.8		290.4		959.9		714.367		368.696		414.6		263.1
ACSL4		Acyl-CoA synthetase long-chain family member 4		W95007		1557419_a_at				1557419_a_at						43.1		10.4		3.4		18.9667		21.1911		2.6		12.7		8.5		7.93333		5.07379		31.9		117.3		9.1		52.7667		57.0383		82.6		259.4
ACTA2		actin, alpha 2, smooth muscle, aorta		NM_001613		200974_at				200974_at		200974_at				2564.8		4168.1		3164.2		3299.03		810.11		7238.3		11755.1		7764.7		8919.37		2469.88		1719.9		944.9		5152.4		2605.73		2239.26		1652		854.6
ACTG1		actin, gamma 1		AL567820		211995_x_at				211995_x_at						10035.2		10725.6		18322.3		13027.7		4598.23		10775.2		9808.1		9914.7		10166		530.268		14075		14040		10503		12872.7		2052.27		12923.5		14644
ACTG2		actin, gamma 2, smooth muscle, enteric		NM_001615		202274_at				202274_at		202274_at				166.4		534.9		83.5		261.6		240.287		558.4		1251.4		1095		968.267		363.467		18.8		42.4		68		43.0667		24.6068		27.7		57.1
ACTL6A		actin-like 6A		NM_004301		202666_s_at				202666_s_at		202666_s_at				624.1		621.4		555.6		600.367		38.7926		1043		1073.6		793.4		970		153.703		632.5		188.6		792.2		537.767		312.752		474.7		282.7
ACTR1B		ARP1 actin-related protein 1 homolog B, centractin beta (yeast)		NM_005735		202135_s_at		202135_s_at		202135_s_at						280		285.1		454.7		339.933		99.4236		242.1		292.2		291.3		275.2		28.669		614.5		651.6		630.1		632.067		18.628		552.8		581.6
ACTR2		ARP2 actin-related protein 2 homolog (yeast)		AK025051		234210_x_at				234210_x_at						64.3		78.8		13.6		52.2333		34.234		56.6		60.6		64.5		60.5667		3.95011		49.5		108.3		62.9		73.5667		30.8171		79.5		99.5
ACTR2		ARP2 actin-related protein 2 homolog (yeast)		BC036253		1554390_s_at		1554390_s_at				1554390_s_at				116.9		125.5		222.8		155.067		58.8162		279.9		263.9		316		286.6		26.6884		449		383.8		452.9		428.567		38.8181		395.2		448.5
ACTR3		ARP3 actin-related protein 3 homolog (yeast)		NM_005721		200996_at				200996_at						2841.1		2287.3		2046.2		2391.53		407.572		3155.6		3316		3832.1		3434.57		353.492		2227.7		1178.9		2878.1		2094.9		857.349		2075.1		1552.6
ACTR3		ARP3 actin-related protein 3 homolog (yeast)		Z78330		213102_at						213102_at				3242.2		2864.6		3194.4		3100.4		205.603		3990.4		4542.7		3923.7		4152.27		339.766		2553.1		1999		4389.2		2980.43		1251.09		2819.3		2562.8
ADAM12		ADAM metallopeptidase domain 12 (meltrin alpha)		NM_003474		202952_s_at				202952_s_at						1229.3		949.8		1230.8		1136.63		161.804		1840.1		1728.3		1141.4		1569.93		375.307		1058.3		637.9		1122.6		939.6		263.25		699.1		626.1
ADAMTS1		ADAM metallopeptidase with thrombospondin type 1 motif, 1		AF060152		222486_s_at						222486_s_at				1733.1		1921		2121.5		1925.2		194.234		1199.3		621.1		1083.5		967.967		305.924		857		878.7		1171.3		969		175.533		857.7		1531.2
ADAMTS12		ADAM metallopeptidase with thrombospondin type 1 motif, 12		W74476		226997_at		226997_at								509.4		298.2		229.8		345.8		145.751		124.1		126.6		59.7		103.467		37.9237		28.5		12.4		46.4		29.1		17.0079		44.7		41.5
ADAMTS2		ADAM metallopeptidase with thrombospondin type 1 motif, 2		NM_014244		214454_at				214454_at						210.9		313.6		258		260.833		51.4086		158.1		403.4		273.5		278.333		122.721		448.4		907.5		379.4		578.433		287.061		330.6		845.6
ADAMTS2		ADAM metallopeptidase with thrombospondin type 1 motif, 2		NM_021599		214535_s_at		214535_s_at								76		120.7		190.4		129.033		57.6535		71.7		158.4		108.7		112.933		43.5048		276		659.8		249.1		394.967		229.746		344.7		738.9
ADAMTS3		ADAM metallopeptidase with thrombospondin type 1 motif, 3		AB002364		214913_at				214913_at						57.6		136		187.4		127		65.3664		153		220.3		185.1		186.133		33.6619		17.7		62.1		36.9		38.9		22.2675		40.9		72
ADAMTS5		ADAM metallopeptidase with thrombospondin type 1 motif, 5 (aggrecanase-2)		BF060767		229357_at		229357_at		229357_at						710.4		1981.9		3032.4		1908.23		1162.75		2452.5		2818.7		1592		2287.73		629.73		154.3		456.8		120.5		243.867		185.178		182.8		472.5
ADAMTS6		ADAM metallopeptidase with thrombospondin type 1 motif, 6		BC020916		1570351_at				1570351_at						51.8		65.8		24.7		47.4333		20.8951		23.3		29		9		20.4333		10.3036		85.5		175.3		34		98.2667		71.5099		200.4		109.1
ADAMTSL1		ADAMTS-like 1		AI803088		229585_at						229585_at				696.7		1273.6		567.2		845.833		376.073		231.3		246.2		604.7		360.733		211.413		66.7		14.9		75.7		52.4333		32.8148		89.3		33.7
ADAMTSL1		ADAMTS-like 1		NM_052866		1552457_a_at		1552457_a_at		1552457_a_at						238.2		435.4		166.1		279.9		139.409		132		87		289		169.333		106.049		22.9		2		19.3		14.7333		11.1733		1.1		3.6
ADAMTSL3		ADAMTS-like 3		AB033059		213974_at		213974_at		213974_at						49.4		26.4		30		35.2667		12.3715		49.7		32.1		3.6		28.4667		23.2638		414.8		241.8		678.7		445.1		220.02		348.6		269.5
ADARB1		adenosine deaminase, RNA-specific, B1 (RED1 homolog rat)		NM_015833		203865_s_at		203865_s_at		203865_s_at						186.6		190.1		231.6		202.767		25.0316		136.6		230.7		185.3		184.2		47.0596		633.8		1105.5		1306.3		1015.2		345.224		652.2		911.7
ADD1		adducin 1 (alpha)		D44744		238939_at				238939_at						10.6		14.5		20.3		15.1333		4.88092		17.3		8.5		13.5		13.1		4.41362		24.6		211.8		30.4		88.9333		106.445		54.3		182.5
ADD3		adducin 3 (gamma)		AI763123		201752_s_at						201752_s_at				939.2		1553		1798.3		1430.17		442.526		1048		686.3		917.2		883.833		183.144		1228.2		887.3		1855		1323.5		490.838		1791.8		696.4
ADFP		adipose differentiation-related protein		BC005127		209122_at						209122_at				2759.5		2943.4		5293		3665.3		1412.63		2005		911.4		1950.5		1622.3		616.26		1696.8		1412		1500.7		1536.5		145.736		2350.2		2197
ADH1B /// ADH1C		alcohol dehydrogenase 1B (class I), beta polypeptide /// alcohol dehydrogenase 1C (class I), gamma polypeptide		M21692		209613_s_at		209613_s_at		209613_s_at						167		168		1906.7		747.233		1004.13		649.3		179.9		604.8		478		259.119		22		23.8		99		48.2667		43.9456		27.4		14.7
ADI1		acireductone dioxygenase 1		NM_018269		217761_at				217761_at						1913.5		2076.2		1273.9		1754.53		424.116		1850.9		1825		1498.4		1724.77		196.467		512		727.6		1186.9		808.833		344.705		807.4		598.3
ADIPOR1		adiponectin receptor 1		NM_015999		217748_at		217748_at		217748_at						372.4		357.4		539.1		422.967		100.854		554.6		492.9		369.4		472.3		94.3029		1055.3		1072.4		775.9		967.867		166.468		754.4		1130.2
ADM		adrenomedullin		NM_001124		202912_at						202912_at				7202.1		8551.3		11973.8		9242.4		2459.78		2811.2		3096.3		6075.8		3994.43		1808.14		4018.9		13420.5		3581		7006.8		5558.74		3285.5		16695.3
ADRA2A		adrenergic, alpha-2A-, receptor		AF284095		209869_at		209869_at		209869_at						393.1		141.2		314.6		282.967		128.895		37.7		90.6		109		79.1		37.015		1296.2		532.2		412.5		746.967		479.401		418.2		366.7
ADSSL1		adenylosuccinate synthase like 1		BF593252		226325_at		226325_at		226325_at						115.2		78.3		26.1		73.2		44.7684		7.5		4.4		124.9		45.6		68.6933		1396.4		1200.4		362.2		986.333		549.328		1219.4		1152.1
AEBP1		AE binding protein 1		NM_001129		201792_at		201792_at								868.8		1186.1		1931.7		1328.87		545.643		558.6		1593.9		918.8		1023.77		525.571		2651.3		5302.4		1878.8		3277.5		1795.65		834.8		5131.3
AFAP1		actin filament associated protein 1		NM_021638		203563_at				203563_at						96		173		91.2		120.067		45.9044		93.4		83.9		116.4		97.9		16.7108		27.3		44.7		79.6		50.5333		26.6335		33.8		44
AFF3		AF4/FMR2 family, member 3		AW085505		227198_at				227198_at				227198_at		208.5		179.4		269.8		219.233		46.1459		220.7		450.6		194.4		288.567		140.94		186.7		135.9		235.5		186.033		49.8033		102.7		87.2
AFF4		AF4/FMR2 family, member 4		N59653		232864_s_at				232864_s_at						29.4		55.6		13.7		32.9		21.1681		12.9		28.8		5.9		15.8667		11.7347		30.2		89.3		30.3		49.9333		34.0926		57.4		155.8
AFF4		AF4/FMR2 family, member 4		N59653		232865_at								232865_at		67.1		63.2		22.3		50.8667		24.8162		50.6		36.6		52.8		46.6667		8.78711		71.8		344.3		35.7		150.6		168.717		146.3		446.5
AFF4		AF4/FMR2 family, member 4		BF963382		239439_at		239439_at								3.2		29.9		106.6		46.5667		53.677		62.9		70.3		100.9		78.0333		20.1458		85.6		202		124.4		137.333		59.268		189.9		323.6
AFG3L2		AFG3 ATPase family gene 3-like 2 (yeast)		AA905788		1557820_at				1557820_at						1216.4		1047.1		1761		1341.5		373.029		1416.6		1623.3		1351.5		1463.8		141.914		960.5		605.7		1265.8		944		330.359		849.9		575.8
AGPAT1		1-acylglycerol-3-phosphate O-acyltransferase 1 (lysophosphatidic acid acyltransferase, alpha)		U56417		32836_at		32836_at								338.3		263.6		504.3		368.733		123.202		332.2		351.7		329.8		337.9		12.0112		695.2		477.8		547.6		573.533		110.996		597.7		456.4
AGPAT3		1-acylglycerol-3-phosphate O-acyltransferase 3		AI337300		223182_s_at		223182_s_at		223182_s_at						575.5		698.5		256.4		510.133		228.183		165.7		238.6		412.1		272.133		126.576		117.6		89.4		154.2		120.4		32.4906		138.9		82.5
AGPAT5		1-acylglycerol-3-phosphate O-acyltransferase 5 (lysophosphatidic acid acyltransferase, epsilon)		NM_018361		218096_at						218096_at				275.6		283.8		379.7		313.033		57.8804		528.4		483.3		413		474.9		58.1568		374		357.4		391		374.133		16.8004		506		331.4
AGPAT6		1-acylglycerol-3-phosphate O-acyltransferase 6 (lysophosphatidic acid acyltransferase, zeta)		BF513102		224776_at		224776_at								203.8		121.1		256.9		193.933		68.4355		273.7		389		172.2		278.3		108.473		285.9		334.6		275.4		298.633		31.5874		247.5		302.5
AGTRAP		angiotensin II receptor-associated protein		BE875567		225059_at		225059_at		225059_at						261.8		189.1		349.9		266.933		80.5228		261.8		154.2		237.2		217.733		56.3795		651.2		595.8		537.9		594.967		56.6546		686.8		579.7
AGXT2L2		alanine-glyoxylate aminotransferase 2-like 2		AL561859		226519_s_at				226519_s_at						127.6		135		249.6		170.733		68.4007		126.1		169.9		171.4		155.8		25.7319		252		265.2		274.3		263.833		11.2126		264.7		199.2
AHI1		Abelson helper integration site 1		AV658469		244699_at				244699_at						33.3		75.3		23.8		44.1333		27.4059		22.6		45.9		37.5		35.3333		11.8001		41.6		182.4		29.1		84.3667		85.1291		89.5		139.8
AHNAK		AHNAK nucleoprotein		AA523289		235281_x_at		235281_x_at		235281_x_at				235281_x_at		8.1		7.5		156.7		57.4333		85.968		31.9		33.4		5.4		23.5667		15.7507		121.4		300.9		154.2		192.167		95.5833		382.4		405.2
AHNAK2		AHNAK nucleoprotein 2		AI935123		212992_at				212992_at						381		713.1		1115.4		736.5		367.759		166.7		286.3		628		360.333		239.395		894.5		440.7		997.1		777.433		296.097		1146.1		514.8
AHR		aryl hydrocarbon receptor		NM_001621		202820_at				202820_at						959.3		946.9		1289.8		1065.33		194.493		1473.4		1773.9		1433.9		1560.4		185.948		307.6		609.3		478.2		465.033		151.28		670		736.1
AHSA2		AHA1, activator of heat shock 90kDa protein ATPase homolog 2 (yeast)		AW117717		226334_s_at				226334_s_at						555.7		581.7		384.1		507.167		107.369		220.2		283.5		334		279.233		57.0199		380.1		1135.8		263		592.967		473.74		446.7		924.7
AK3L1		adenylate kinase 3-like 1		AK026966		225342_at		225342_at		225342_at						197.4		352		932.7		494.033		387.681		384.8		338.1		337.6		353.5		27.1077		801.5		1379.9		1050.1		1077.17		290.148		1173.1		1017.2
AKAP10		A kinase (PRKA) anchor protein 10		AU147278		236007_at				236007_at						30.3		89.1		22.9		47.4333		36.2736		69.9		32.8		23.4		42.0333		24.5866		53.4		191.9		61.7		102.333		77.6779		110.3		144.3
AKAP12		A kinase (PRKA) anchor protein (gravin) 12		BF511276		227529_s_at				227529_s_at		227529_s_at				604.9		1338.9		732.4		892.067		392.185		75.1		224.2		760.3		353.2		360.355		8.8		26.7		15.7		17.0667		9.02792		13.6		49.5
AKAP12		A kinase (PRKA) anchor protein (gravin) 12		BF511276		227530_at		227530_at								1619.2		3956.2		2058.3		2544.57		1242.07		328.6		595.2		1764.7		896.167		763.892		29.8		110.9		37.6		59.4333		44.7417		44.4		111.5
AKAP13		A kinase (PRKA) anchor protein 13		M90360		221718_s_at		221718_s_at		221718_s_at						96.8		228.1		163.5		162.8		65.6528		304.2		307.8		172.1		261.367		77.3282		216.4		470.9		302.1		329.8		129.491		456.6		369.1
AKAP2 /// PALM2-AKAP2		A kinase (PRKA) anchor protein 2 /// PALM2-AKAP2		NM_007203		202760_s_at		202760_s_at		202760_s_at		202760_s_at				1882.6		1762.7		2385.5		2010.27		330.445		1063		1061.1		1624.7		1249.6		324.848		338.5		602		399		446.5		138.023		354		778.7
AKAP9		A kinase (PRKA) anchor protein (yotiao) 9		AK000270		215483_at				215483_at				215483_at		22.7		26.4		14.9		21.3333		5.87055		29.8		1.7		28.7		20.0667		15.9155		24.6		251		20.1		98.5667		132.03		88.4		326.2
AKNA		AT-hook transcription factor		AK024431		225701_at		225701_at								61.1		6.9		72.5		46.8333		35.0499		55.2		75.5		10.1		46.9333		33.4745		163.9		115.5		126.2		135.2		25.4242		68.3		100.9
AKR1C1		aldo-keto reductase family 1, member C1 (dihydrodiol dehydrogenase 1; 20-alpha (3-alpha)-hydroxysteroid dehydrogenase)		NM_001353		204151_x_at						204151_x_at				5583.5		5924.2		10786.3		7431.33		2910.48		6606.4		3681.3		4350.9		4879.53		1532.53		1447		1399.8		2509		1785.27		627.216		4571.5		1386.6
AKR1C1		aldo-keto reductase family 1, member C1 (dihydrodiol dehydrogenase 1; 20-alpha (3-alpha)-hydroxysteroid dehydrogenase)		S68290		216594_x_at		216594_x_at								3744.3		4680.4		9256.8		5893.83		2949.78		5699.9		2565.7		3389.2		3884.93		1624.84		990.3		728.1		1811.4		1176.6		565.169		4601.1		673
AKR1C2		aldo-keto reductase family 1, member C2 (dihydrodiol dehydrogenase 2; bile acid binding protein; 3-alpha hydroxysteroid dehydrogenase, type III)		M33376		211653_x_at				211653_x_at						4429.6		5242.9		10810.8		6827.77		3473.3		5607.3		3579.1		3750.2		4312.2		1124.85		865.9		648.3		1831.9		1115.37		630.002		3432.4		682
AKR1C2		Aldo-keto reductase family 1, member C2 (dihydrodiol dehydrogenase 2; bile acid binding protein; 3-alpha hydroxysteroid dehydrogenase, type III)		BC014579		1562102_at		1562102_at								115.9		291.7		256.5		221.367		93.0171		65.5		115.7		65.2		82.1333		29.07		3.3		34.7		13.1		17.0333		16.0653		130		19.6
AKR1C3		aldo-keto reductase family 1, member C3 (3-alpha hydroxysteroid dehydrogenase, type II)		AB018580		209160_at		209160_at		209160_at						1583.7		3679		3088.9		2783.87		1080.44		2582.8		2536.8		2010.1		2376.57		318.202		822.3		178.7		821.7		607.567		371.41		902		179.9
AKT1S1		AKT1 substrate 1 (proline-rich)		BE790884		224982_at				224982_at						215.6		215.4		587.8		339.6		214.948		280.5		220.1		231.8		244.133		32.0332		770.4		294.3		411.1		491.933		248.13		380.7		383.2
AKT3		v-akt murine thymoma viral oncogene homolog 3 (protein kinase B, gamma)		AF135794		222880_at		222880_at								69.1		114.7		129.5		104.433		31.4816		127.1		155.9		139		140.667		14.4722		143.7		436.2		215		264.967		152.517		202.6		482
AKT3		v-akt murine thymoma viral oncogene homolog 3 (protein kinase B, gamma)		AL117525		224229_s_at				224229_s_at						47.9		72.9		23.4		48.0667		24.7504		23		30.7		42.3		32		9.71545		49.9		143		58.9		83.9333		51.3508		60.6		153.8
ALCAM		activated leukocyte cell adhesion molecule		BC041127		1569362_at				1569362_at				1569362_at		68.9		24.7		11.5		35.0333		30.0628		20.3		2.8		49.7		24.2667		23.7003		41.7		633.5		46.2		240.467		340.384		119.7		794.5
ALDH18A1		aldehyde dehydrogenase 18 family, member A1		NM_002860		217791_s_at		217791_s_at		217791_s_at						767.4		733.9		981.2		827.5		134.158		922		1233		1140.2		1098.4		159.658		1430.6		1610.3		1457.4		1499.43		96.9439		1484.2		1539.8
ALDH18A1		aldehyde dehydrogenase 18 family, member A1		U76542		222416_at						222416_at				1398.8		853.3		1471.8		1241.3		337.994		1732.7		2506.2		1996.9		2078.6		393.169		2010		2210.6		2223.4		2148		119.683		2167.5		2370.4
ALDH1A3		aldehyde dehydrogenase 1 family, member A3		NM_000693		203180_at		203180_at		203180_at						526		1014.8		136.5		559.1		440.085		217.3		65		387.1		223.133		161.129		85.6		19.4		49.7		51.5667		33.1395		85.8		30
ALDH1B1		aldehyde dehydrogenase 1 family, member B1		BC001619		209646_x_at				209646_x_at						97.7		147.1		72.6		105.8		37.9047		71.6		118.3		136.4		108.767		33.4354		64.7		38.8		121.3		74.9333		42.1913		21.5		32.7
ALDH1L2		aldehyde dehydrogenase 1 family, member L2		AI378916		1556841_a_at				1556841_a_at						5.2		95.8		84.4		61.8		49.3473		16.1		6.6		75.8		32.8333		37.5122		160		138.5		124.8		141.1		17.7434		151.1		105
ALDH1L2		aldehyde dehydrogenase 1 family, member L2		AF086109		1559393_at		1559393_at								64.6		24.8		145.3		78.2333		61.396		72		47.8		62.2		60.6667		12.1726		203.4		128.4		261		197.6		66.49		158.5		102.8
ALDH3A2		aldehyde dehydrogenase 3 family, member A2		L47162		202053_s_at				202053_s_at						879.8		831.5		2792.3		1501.2		1118.39		1308.4		775.2		920.8		1001.47		275.601		444.4		312.1		425		393.833		71.4447		636.6		378.8
ALDH6A1		aldehyde dehydrogenase 6 family, member A1		NM_005589		204290_s_at				204290_s_at						390.2		371.1		538.7		433.333		91.7486		208.2		230.1		358.8		265.7		81.3671		486.2		1383.2		461.6		777		525.129		579.9		1086.9
ALDH7A1		aldehyde dehydrogenase 7 family, member A1		BC002515		208950_s_at				208950_s_at						819.7		621.9		688.9		710.167		100.6		922.3		826		973.5		907.267		74.8903		563.8		417.7		604.6		528.7		98.2696		549.4		433.3
ALDH9A1		aldehyde dehydrogenase 9 family, member A1		NM_000696		201612_at				201612_at						2446.5		3055.8		2425.2		2642.5		358.087		2170.9		2377.9		2176		2241.6		118.067		1585.5		649		1433.5		1222.67		502.589		1428.1		563.3
ALDOA		aldolase A, fructose-bisphosphate		NM_000034		200966_x_at				200966_x_at						3411.6		2796.8		6918.7		4375.7		2223.65		4068.5		3634.1		3808.7		3837.1		218.588		8258.8		7994.7		5619.1		7290.87		1453.8		7519.7		8093.2
ALDOA		aldolase A, fructose-bisphosphate		AI921586		238996_x_at		238996_x_at								493.8		380		932.7		602.167		291.851		531.6		523		518.5		524.367		6.65607		1232.1		1111.3		1015.6		1119.67		108.492		1175.1		1292
ALDOC		aldolase C, fructose-bisphosphate		NM_005165		202022_at		202022_at		202022_at						85.3		129.9		195.5		136.9		55.4325		140.9		136.2		131		136.033		4.9521		761.3		750.5		576		695.933		104.006		1085.6		648.9
ALG13		asparagine-linked glycosylation 13 homolog (S. cerevisiae)		BC005336		222808_at				222808_at						267.2		251.3		198.7		239.067		35.8511		232.5		410.8		381.2		341.5		95.5499		225.6		60.9		270.1		185.533		110.205		183		94.3
ALKBH5		alkB, alkylation repair homolog 5 (E. coli)		NM_017758		1553101_a_at		1553101_a_at		1553101_a_at						191.6		247.5		412.2		283.767		114.685		222.4		299		370.3		297.233		73.9658		568.1		966		458.1		664.067		267.204		626.3		691
ALMS1		Alstrom syndrome 1		AB002326		214707_x_at				214707_x_at						127.5		146		21.9		98.4667		66.9508		78		74.7		80.6		77.7667		2.95691		158.6		126.6		60		115.067		50.3016		147.1		112.9
ALOX15B		arachidonate 15-lipoxygenase, type B		NM_001141		206714_at				206714_at						33.3		39		16.3		29.5333		11.8095		7		50.2		3.5		20.2333		26.0108		124.2		230		88.7		147.633		73.5069		81.5		158.6
ALOX15B		arachidonate 15-lipoxygenase, type B		AF468053		1555416_a_at		1555416_a_at								74.8		17.3		9.2		33.7667		35.766		26.4		6.2		8.8		13.8		10.9891		105.1		214.6		54.7		124.8		81.75		76.9		155
ALPK2		alpha-kinase 2		BE551416		228367_at		228367_at		228367_at						965.8		683.6		886.8		845.4		145.584		319.9		1385.1		561.1		755.367		558.54		264.9		101		345		236.967		124.375		212.9		95
ALS2CR2		amyotrophic lateral sclerosis 2 (juvenile) chromosome region, candidate 2		AB038950		223266_at				223266_at						384.4		432.6		1016		611		351.567		371.3		327.8		397.3		365.467		35.1153		219.2		159.7		192.8		190.567		29.8128		158		114.3
AMD1		adenosylmethionine decarboxylase 1		M21154		201196_s_at						201196_s_at				393.1		399.3		357.1		383.167		22.7863		762.6		668.8		653.7		695.033		58.9995		309.3		192.6		407		302.967		107.34		400.6		197.6
AMD1		adenosylmethionine decarboxylase 1		NM_001634		201197_at				201197_at						481.9		453.3		575.6		503.6		63.9726		827.3		635		607		689.767		119.927		346		176.4		518.1		346.833		170.852		523		213.4
AMIGO2		adhesion molecule with Ig-like domain 2		AC004010		222108_at		222108_at		222108_at						59.3		3.5		44		35.6		28.8328		77.2		115.9		78.8		90.6333		21.8962		1001.6		597.6		1591.2		1063.47		499.681		1046		387.3
AMMECR1L		AMME chromosomal region gene 1-like		BC004208		223297_at				223297_at						367.6		367.2		405.4		380.067		21.9402		399		495.4		355.6		416.667		71.5548		348.5		636.4		504.6		496.5		144.121		483.1		683.2
AMOTL1		angiomotin like 1		AI433831		225450_at				225450_at						400.9		474.9		428.9		434.9		37.3631		345		466.7		397.5		403.067		61.0407		296.1		625		364.3		428.467		173.585		679.8		604.6
AMPD3		adenosine monophosphate deaminase (isoform E)		NM_000480		207992_s_at						207992_s_at				218.1		209.3		175.2		200.867		22.6593		52.1		35.9		88.8		58.9333		27.1039		73.9		175.5		59.4		102.933		63.2614		103.1		110
ANAPC1		anaphase promoting complex subunit 1		AK001223		231973_s_at		231973_s_at		231973_s_at						162		166.5		293.2		207.233		74.4833		168.5		234.8		248.2		217.167		42.6758		341.5		395.1		335.5		357.367		32.8154		267.1		425.4
ANAPC13		anaphase promoting complex subunit 13		BC005398		209001_s_at				209001_s_at						3650		3488.7		3870.1		3669.6		191.454		3808.1		3870.7		3183		3620.6		380.263		2666.9		1530.1		2383.1		2193.37		591.674		2415.1		1520.1
ANAPC5		anaphase promoting complex subunit 5		BE671583		239651_at				239651_at						3		42.7		16.5		20.7333		20.1857		39.6		26.7		18		28.1		10.8678		41.2		123.7		30.2		65.0333		51.1037		67.7		118.5
ANAPC7		anaphase promoting complex subunit 7		AL137586		225521_at				225521_at						105.5		150.9		122.1		126.167		22.9716		107.1		121.7		127.7		118.833		10.595		79.9		1.7		111.6		64.4		56.5658		47.3		3.9
ANG		angiogenin, ribonuclease, RNase A family, 5		NM_001145		205141_at		205141_at		205141_at						197.3		107.6		168.8		157.9		45.8326		171.8		169.3		214.5		185.2		25.4053		310.6		427.3		175		304.3		126.268		259.3		449.4
ANGPT1		angiopoietin 1		U83508		205608_s_at		205608_s_at		205608_s_at						1254.8		304.3		635.5		731.533		482.472		394.9		316.1		310.2		340.4		47.2905		1424.8		1499.9		1134.3		1353		193.086		1206.3		1501.6
ANGPT2		angiopoietin 2		NM_001147		205572_at				205572_at						66		36.5		13.8		38.7667		26.1737		131		80.7		44		85.2333		43.6768		3.1		2.1		8.6		4.6		3.5		12.5		12.4
ANGPTL7		angiopoietin-like 7		NM_021146		206423_at		206423_at		206423_at						10		208		421.4		213.133		205.748		6.9		10.9		50.1		22.6333		23.8708		4857.8		3398.4		4326.8		4194.33		738.663		1041.7		4382.3
ANK2		ankyrin 2, neuronal		BF726212		202920_at				202920_at						218.4		388.9		136.9		248.067		128.593		106		72.2		157.1		111.767		42.7428		133.2		29.5		145.1		102.6		63.5855		106		32.1
ANK3		ankyrin 3, node of Ranvier (ankyrin G)		NM_020987		206385_s_at		206385_s_at				206385_s_at				18.7		45.2		52.7		38.8667		17.8629		469.1		148.8		119.4		245.767		193.97		255.6		444.3		408.4		369.433		100.203		436.3		344.3
ANK3		Ankyrin 3, node of Ranvier (ankyrin G)		AI743588		239726_at				239726_at						3		25		8.7		12.2333		11.4177		21.4		5.5		10.2		12.3667		8.16844		45.9		117.4		45.8		69.7		41.3094		81.7		74.5
ANKH		ankylosis, progressive homolog (mouse)		AF274753		223094_s_at		223094_s_at		223094_s_at						209.9		115.1		151.6		158.867		47.8159		135.1		144.8		106.2		128.7		20.0801		307.3		515.4		337.5		386.733		112.447		477.8		356.3
ANKRD10		ankyrin repeat domain 10		NM_017664		218093_s_at		218093_s_at								185.9		292.6		279.2		252.567		58.1225		202.5		190		92.2		161.567		60.3975		343.2		839.5		525.5		569.4		251.045		382.3		943.3
ANKRD13A		ankyrin repeat domain 13A		AL569476		224810_s_at		224810_s_at		224810_s_at						2249.6		2200.9		1230.4		1893.63		574.893		1309.1		1680.9		2157.4		1715.8		425.226		650.7		853.8		927.2		810.567		143.23		790.6		690.6
ANKRD25		ankyrin repeat domain 25		NM_015493		218418_s_at		218418_s_at								1893.8		3224.2		1758		2292		810.159		1454.5		1627.1		1426.9		1502.83		108.499		850.6		708.6		1235.8		931.667		272.789		1269.7		424.9
ANKRD28		ankyrin repeat domain 28		AV740426		226025_at		226025_at								1063.7		930.9		1132.4		1042.33		102.435		1147.8		1345.4		1271.3		1254.83		99.8239		1696		3325.3		1658.9		2226.73		951.567		1417.3		2924.3
ANKRD29		ankyrin repeat domain 29		AI307802		238332_at		238332_at								91.5		179.5		175.3		148.767		49.6388		37.2		7.5		68.6		37.7667		30.5539		18.5		5		20.9		14.8		8.57146		25.4		5.4
ANKRD32		ankyrin repeat domain 32		BF380051		1558076_at				1558076_at						28.9		52.4		2.4		27.9		25.015		38.9		18.3		40.9		32.7		12.5108		20.3		1.4		7.5		9.73333		9.6459		13.7		14.9
ANKRD37		ankyrin repeat domain 37		AA886870		227337_at		227337_at								78.8		87.7		156.5		107.667		42.5244		88.4		137.2		86.4		104		28.7694		552		964.2		486.8		667.667		258.866		695.8		927.1
ANKRD46		ankyrin repeat domain 46		U79297		212731_at		212731_at								136.7		171		161		156.233		17.6398		109.9		81.9		83.7		91.8333		15.6721		191.9		200.6		233.7		208.733		22.055		199.1		153.5
ANLN		anillin, actin binding protein		AK023208		222608_s_at		222608_s_at		222608_s_at						1066.9		697.4		484.1		749.467		294.868		4340.3		3059		2406		3268.43		984.01		106.7		93.5		155.6		118.6		32.7156		373.8		125.9
ANLN		anillin, actin binding protein		NM_018685		1552619_a_at						1552619_a_at				432.3		238.7		326.2		332.4		96.9488		2036.2		1372.4		1127.7		1512.1		470.085		70.5		39.7		108		72.7333		34.2047		266.7		79.8
ANP32E		acidic (leucine-rich) nuclear phosphoprotein 32 family, member E		NM_030920		208103_s_at				208103_s_at		208103_s_at				426.5		155		147.8		243.1		158.87		939.6		631.5		519.7		696.933		217.463		164.7		99.2		140.6		134.833		33.1286		196.7		172
ANXA1		Annexin A1		AU155094		233011_at		233011_at								400.3		605.7		87.7		364.567		260.842		93.7		79.3		115.7		96.2333		18.3318		32.4		27.2		41.6		33.7333		7.292		42.7		38
ANXA7		annexin A7		NM_004034		201366_at				201366_at						2068.7		2207.8		1200.9		1825.8		545.63		1884.1		1830.3		2147.1		1953.83		169.522		1218.1		561.4		1578.3		1119.27		515.604		1081		606
AOC2		amine oxidase, copper containing 2 (retina-specific)		NM_009590		207064_s_at				207064_s_at				207064_s_at		2.8		3.5		10.1		5.46667		4.02782		4.3		4.6		10.6		6.5		3.55387		48.8		173.8		46.2		89.6		72.9309		176.1		79.1
AOX1		aldehyde oxidase 1		AB046692		205082_s_at						205082_s_at				425.3		508.5		1043.8		659.2		335.661		258.3		93.6		188.9		180.267		82.6887		298.7		331.2		398.2		342.7		50.7371		543.6		287.4
AOX1		aldehyde oxidase 1		NM_001159		205083_at				205083_at						898.5		1151		1869.1		1306.2		503.569		487.5		239.4		518.4		415.1		152.943		585.4		750.1		866.1		733.867		141.052		1250.8		776.3
AP1S1		adaptor-related protein complex 1, sigma 1 subunit		NM_001283		205195_at				205195_at						343.6		177.7		271.6		264.3		83.1906		199.5		304.9		493.5		332.633		148.949		156.3		75.8		101.9		111.333		41.0707		265.6		125.7
AP1S3		adaptor-related protein complex 1, sigma 3 subunit		AI474433		237159_x_at		237159_x_at								41.1		76.8		76.3		64.7333		20.4686		100		67.3		138.6		101.967		35.6907		1.9		5.5		9.1		5.5		3.6		1.2		3.1
AP1S3		adaptor-related protein complex 1, sigma 3 subunit		AF393369		1555733_s_at				1555733_s_at						79.8		177.7		155.9		137.8		51.3985		191.3		61.7		208.7		153.9		80.3201		20.5		30.3		20.4		23.7333		5.68712		17.2		5.8
AP2A2		adaptor-related protein complex 2, alpha 2 subunit		BC006155		211779_x_at		211779_x_at								493.5		501.3		560.6		518.467		36.6964		320.3		379.7		444.3		381.433		62.0182		727.4		578.5		605.1		637		79.4104		615.8		435.9
AP2A2		adaptor-related protein complex 2, alpha 2 subunit		AI125280		212159_x_at				212159_x_at						460.2		481.1		536.2		492.5		39.2616		342.4		357		431.9		377.1		48.0164		682		645.9		614.9		647.6		33.5823		582.3		455.9
AP3S1		adaptor-related protein complex 3, sigma 1 subunit		NM_001284		202442_at		202442_at								3739.1		3664.5		3600.8		3668.13		69.2216		3842.2		4429.8		4231.2		4167.73		298.897		4870.1		4832.5		4183.2		4628.6		386.186		3902.8		5252.3
APBB2		amyloid beta (A4) precursor protein-binding, family B, member 2 (Fe65-like)		U62325		213419_at		213419_at		213419_at						103.1		93.9		107.6		101.533		6.98307		56.5		86.1		75.5		72.7		14.9973		369.6		269.8		484.1		374.5		107.234		528.6		303
APCDD1		adenomatosis polyposis coli down-regulated 1		N48299		225016_at				225016_at						505		788.8		968.8		754.2		233.828		670.7		575.3		565.8		603.933		58.0164		1038.5		138.6		385.5		520.867		464.971		159		181.2
APITD1		apoptosis-inducing, TAF9-like domain 1		AL578583		213454_at				213454_at						297.7		218.2		249.8		255.233		40.0275		486.7		388.1		340.4		405.067		74.6111		201		14.8		157.3		124.367		97.3708		159.7		22
APLP2		amyloid beta (A4) precursor-like protein 2		BG427393		208703_s_at						208703_s_at				1030.8		1280		1445		1251.93		208.521		691.8		802.1		940.9		811.6		124.821		679.3		1149.3		790.1		872.9		245.697		807.7		1204.3
APOBEC3B		apolipoprotein B mRNA editing enzyme, catalytic polypeptide-like 3B		NM_004900		206632_s_at				206632_s_at		206632_s_at				573.4		325.3		65.8		321.5		253.821		765.8		1001.9		755.6		841.1		139.35		39.8		34.2		31		35		4.45421		24.7		10.9
APOBEC3G		apolipoprotein B mRNA editing enzyme, catalytic polypeptide-like 3G		NM_021822		204205_at				204205_at						241.5		208.4		356.4		268.767		77.6763		212.1		226.2		201.4		213.233		12.4388		79.4		63		166.8		103.067		55.8005		111		50.2
APOD		apolipoprotein D		NM_001647		201525_at		201525_at		201525_at						58.2		70.7		106.6		78.5		25.1251		37.3		24.2		53.3		38.2667		14.5741		306.7		801.4		250.7		452.933		303.077		194.4		1043.4
APOL2		apolipoprotein L, 2		BC004395		221653_x_at				221653_x_at						199.5		110.3		147.3		152.367		44.8153		179		170.4		143.4		164.267		18.5756		117.6		60.6		77.6		85.2667		29.2632		71.2		65.6
APOL6		apolipoprotein L, 6		BF512806		1557236_at				1557236_at						62.1		102.7		74.5		79.7667		20.8061		113.4		99.4		79.2		97.3333		17.1934		26.9		0.8		43.1		23.6		21.3422		24.2		15.1
APOO		apolipoprotein O		AF061264		221620_s_at				221620_s_at						310.4		193.6		325.5		276.5		72.1894		608.7		473.7		277.8		453.4		166.381		190.9		64.4		204.5		153.267		77.2606		237.6		52.4
APP		amyloid beta (A4) precursor protein (peptidase nexin-II, Alzheimer disease)		BC004369		211277_x_at				211277_x_at						65.8		128.4		124.2		106.133		34.9928		97.3		55.8		88		80.3667		21.7776		96.4		252.4		104.6		151.133		87.7953		201.2		276.6
APP		amyloid beta (A4) precursor protein (peptidase nexin-II, Alzheimer disease)		X06989		214953_s_at								214953_s_at		1372.9		1532.9		1592.6		1499.47		113.602		1131.1		1380.6		1167.6		1226.43		134.754		1171.8		1707.7		884.8		1254.77		417.677		1304.8		2671.6
ARF1		ADP-ribosylation factor 1		BI868311		1565651_at				1565651_at						33.2		72.3		51.3		52.2667		19.5679		45.4		21.7		55.7		40.9333		17.4345		42.5		142		43.7		76.0667		57.1031		103.4		101.1
ARF4		ADP-ribosylation factor 4		AL537042		201096_s_at		201096_s_at				201096_s_at				3825.6		3363.4		3337.6		3508.87		274.602		4598.1		5317.4		4815.6		4910.37		368.895		5688.2		4613.5		4864		5055.23		562.292		4802.4		4731.1
ARFGEF1		ADP-ribosylation factor guanine nucleotide-exchange factor 1(brefeldin A-inhibited)		AK025637		216266_s_at				216266_s_at						156.3		186.4		240.4		194.367		42.6122		248.1		180.1		218.7		215.633		34.1036		254.9		545.8		193.9		331.533		188.05		283.6		451
ARG2		arginase, type II		U75667		203946_s_at		203946_s_at		203946_s_at						63.7		60.8		54.7		59.7333		4.59384		86.5		74.1		45.3		68.6333		21.137		170.6		427.9		319.2		305.9		129.165		191		372.4
ARHGAP1		Rho GTPase activating protein 1		U62794		216689_x_at				216689_x_at						211.4		37.3		366.8		205.167		164.838		145.1		129		194.6		156.233		34.1878		351.7		405		431.5		396.067		40.6431		357.9		379.1
ARHGAP28		Rho GTPase activating protein 28		AI935647		227911_at		227911_at		227911_at						172.5		421.7		270		288.067		125.579		229.5		328.5		292		283.333		50.0658		77.1		75		111.9		88		20.7246		115.4		42.3
ARHGAP5		Rho GTPase activating protein 5		NM_001173		1552627_a_at				1552627_a_at						42.1		95.3		136.9		91.4333		47.5181		78.9		96.1		115.8		96.9333		18.4641		147.6		289.1		174		203.567		75.241		205.9		377.9
ARHGDIA /// LOC728908		Rho GDP dissociation inhibitor (GDI) alpha /// similar to Rho GDP dissociation inhibitor (GDI) alpha		NM_004309		201168_x_at		201168_x_at								371.9		475.1		640.9		495.967		135.709		405.2		723.5		521.1		549.933		161.097		796		613.1		885.4		764.833		138.8		609.9		489.9
ARHGDIB		Rho GDP dissociation inhibitor (GDI) beta		NM_001175		201288_at						201288_at				5.2		18.4		47.8		23.8		21.8073		115.8		139.1		141.8		132.233		14.2956		27.2		21.7		104.2		51.0333		46.1257		99.9		32.6
ARHGEF10		Rho guanine nucleotide exchange factor (GEF) 10		BC040474		1554703_at				1554703_at						89.8		208		50.4		116.067		82.0176		94.8		66.2		82.3		81.1		14.3377		111.9		587.8		98		265.9		278.86		214.4		690.2
ARHGEF19		Rho guanine nucleotide exchange factor (GEF) 19		AW170520		226857_at		226857_at		226857_at						72.4		8.2		43.6		41.4		32.1565		72.4		68.1		46.5		62.3333		13.8796		231.9		532.3		158.6		307.6		198.017		183.2		556.5
ARHGEF3		Rho guanine nucleotide exchange factor (GEF) 3		NM_019555		218501_at		218501_at		218501_at						282		441.2		246.7		323.3		103.619		102.3		79.5		349.9		177.233		149.968		72.9		14.6		73.5		53.6667		33.8341		41.2		28.2
ARHGEF7		Rho guanine nucleotide exchange factor (GEF) 7		AI040887		235412_at				235412_at						52.2		106		71.4		76.5333		27.2649		89.1		110.2		35.5		78.2667		38.5103		31.3		409.1		81.7		174.033		205.128		104		629.2
ARID2		AT rich interactive domain 2 (ARID, RFX-like)		NM_152641		1553349_at				1553349_at						3.9		57.7		3.6		21.7333		31.1484		53.5		1.7		23.3		26.1667		26.0187		75		113.5		49.3		79.2667		32.312		131.9		98.7
ARID4B		AT rich interactive domain 4B (RBP1-like)		NM_016374		221230_s_at								221230_s_at		564.5		454.6		464.9		494.667		60.6963		439.8		374.4		351.6		388.6		45.7825		337.4		710.9		243.9		430.733		247.094		502.7		816.7
ARID4B		AT rich interactive domain 4B (RBP1-like)		AI424238		235959_at				235959_at						41.6		19.9		23.5		28.3333		11.6294		28.3		17.3		4.6		16.7333		11.8602		31.1		238.9		32		100.667		119.714		49.9		440.7
ARID5B		AT rich interactive domain 5B (MRF1-like)		BG285011		212614_at		212614_at								2870		2890.5		4061.6		3274.03		682.13		1762.8		2348.3		2897.5		2336.2		567.447		967.1		1541.2		1239.9		1249.4		287.168		1310.2		1319.4
ARL17P1		ADP-ribosylation factor-like 17 pseudogene 1		AA045233		224686_x_at				224686_x_at						540.9		585		557		560.967		22.316		272.8		260.4		322.9		285.367		33.0908		425.8		615.2		468.6		503.2		99.3275		739.1		487
ARL5A		ADP-ribosylation factor-like 5A		AW291264		226617_at						226617_at				371.3		270.1		260.2		300.533		61.4853		470.2		651.8		421.4		514.467		121.411		816.5		445.2		567.7		609.8		189.196		616.6		457.1
ARL6IP1		ADP-ribosylation factor-like 6 interacting protein 1		D31885		211935_at				211935_at		211935_at				835.2		798		965		866.067		87.6745		3594.1		2171.1		1467.3		2410.83		1083.48		624.7		1089.8		547.9		754.133		293.221		723.5		1196.2
ARL6IP6		ADP-ribosylation-like factor 6 interacting protein 6		AL581082		225707_at		225707_at				225707_at				403		400.6		307.9		370.5		54.2265		782.8		936.3		658.7		792.6		139.059		565.6		764.6		833.4		721.2		139.075		634.8		912
ARMC8		armadillo repeat containing 8		NM_015396		203487_s_at				203487_s_at						142.6		128.8		151.6		141		11.4839		157.4		157.2		101.4		138.667		32.274		327.3		187.3		335.1		283.233		83.1722		254.8		221.6
ARMCX6		armadillo repeat containing, X-linked 6		AK000818		214749_s_at								214749_s_at		1934.6		1709		1759.7		1801.1		118.361		1607.9		1482.8		1646.4		1579.03		85.5348		1659.4		1366		1205		1410.13		230.392		1045.7		1202.6
ARMET		arginine-rich, mutated in early stage tumors		NM_006010		202655_at		202655_at				202655_at				1093.9		842.1		1084.5		1006.83		142.741		1409		1878.9		1439.8		1575.9		262.857		1576.8		1720.8		1753.4		1683.67		93.9737		2019.3		1232.1
ARNT		aryl hydrocarbon receptor nuclear translocator		AF001307		210828_s_at				210828_s_at						28.8		5.6		107.7		47.3667		53.5224		13		26.2		32.5		23.9		9.95138		87.3		111.1		74.8		91.0667		18.4408		77.7		163.5
ARNT2		aryl-hydrocarbon receptor nuclear translocator 2		NM_014862		202986_at		202986_at		202986_at						334.5		307.3		105.8		249.2		124.931		144.8		134.1		231		169.967		53.1265		66		5.9		92.7		54.8667		44.4581		54		33.9
ARNTL		aryl hydrocarbon receptor nuclear translocator-like		AB000812		209824_s_at		209824_s_at		209824_s_at						92.6		198.7		123.8		138.367		54.5293		99.8		89.1		89.3		92.7333		6.12073		281.9		403.2		317		334.033		62.4181		393.6		501.7
ARNTL2		aryl hydrocarbon receptor nuclear translocator-like 2		NM_020183		220658_s_at				220658_s_at						259.6		247.9		135.5		214.333		68.5218		150.7		155.8		255.2		187.233		58.9161		85.4		70.3		63.7		73.1333		11.124		119.9		72
ARNTL2		aryl hydrocarbon receptor nuclear translocator-like 2		AF256215		223586_at		223586_at								189.6		234.4		80.5		168.167		79.1571		101.1		93.4		191.2		128.567		54.3785		38.5		28.1		40.8		35.8		6.76683		73.5		49.2
ARPC5L		actin related protein 2/3 complex, subunit 5-like		AU158936		226915_s_at				226915_s_at						442.8		251.3		409.3		367.8		102.273		575.4		515.1		468.7		519.733		53.5007		494.1		155		405.4		351.5		175.858		340.5		153.9
ARPP-19		cyclic AMP phosphoprotein, 19 kD		BC003418		221482_s_at		221482_s_at		221482_s_at		221482_s_at				526.9		487.9		433.5		482.767		46.9111		741.1		810.2		711.7		754.333		50.5658		980.6		1605.5		1358.3		1314.8		314.713		980.9		2498.5
ARRDC2		arrestin domain containing 2		AK000689		226055_at		226055_at		226055_at						58.3		70.7		72.1		67.0333		7.59561		74.2		74		67.9		72.0333		3.58097		150.8		613.5		332.8		365.7		233.098		238.2		768.3
ARRDC3		arrestin domain containing 3		AB037797		224797_at						224797_at				491.9		687.4		429.6		536.3		134.513		249.8		195.9		419.8		288.5		116.859		376.9		490.4		349.3		405.533		74.781		307		418.4
ARRDC4		arrestin domain containing 4		AV701177		225283_at		225283_at		225283_at						308		311.9		518.6		379.5		120.48		288.6		437		302.4		342.667		81.9859		789.2		2019.2		1186.7		1331.7		627.689		499.5		1880.9
ARSJ		arylsulfatase family, member J		NM_024590		219973_at				219973_at		219973_at				359.5		358.3		331.5		349.767		15.8308		688.6		1408.6		657.3		918.167		425.016		240.4		296.8		518		351.733		146.727		350.9		319.5
ASAM		adipocyte-specific adhesion molecule		BF056275		228082_at				228082_at						773.9		436.8		617		609.233		168.684		452.5		380		498.9		443.8		59.9255		494.7		655.6		549.5		566.6		81.8017		661.2		719.7
ASCC1		activating signal cointegrator 1 complex subunit 1		BC012291		1554627_a_at								1554627_a_at		410.7		538		454.7		467.8		64.6532		408.1		378.1		412		399.4		18.5491		613.9		532.1		609.3		585.1		45.9569		494.4		493.1
ASH1L		ash1 (absent, small, or homeotic)-like (Drosophila)		AI806500		222667_s_at				222667_s_at						348.9		289		301.1		313		31.6735		309.1		249.1		222.3		260.167		44.4456		217.8		372.4		201.3		263.833		94.3827		511.2		396.7
ASNS		asparagine synthetase		NM_001673		205047_s_at		205047_s_at		205047_s_at		205047_s_at		205047_s_at		564.5		380.9		1961.6		969		864.505		236		259.6		414		303.2		96.6784		3738.2		1293.2		3545.7		2859.03		1359.46		2109.3		1046.5
ASPH		aspartate beta-hydroxylase		NM_004318		205808_at				205808_at						116.8		150.3		435.4		234.167		175.076		188.9		119.2		182.4		163.5		38.5023		169.6		241.5		150.8		187.3		47.8706		268.3		240.1
ASPM		asp (abnormal spindle) homolog, microcephaly associated (Drosophila)		NM_018123		219918_s_at		219918_s_at		219918_s_at		219918_s_at				352.9		393.1		228.6		324.867		85.7582		1847.5		794.4		736.1		1126		625.517		106.8		39.6		18.7		55.0333		46.0331		168.1		16.9
ASPN		asporin		NM_017680		219087_at		219087_at								45.7		363		154.7		187.8		161.219		233.4		449.1		312.6		331.7		109.111		3469.2		2729.6		3905.3		3368.03		594.343		1207.4		2852.7
ASPN		asporin		AF316824		224396_s_at				224396_s_at						67.1		112.1		69.2		82.8		25.3963		79.2		136.1		102.8		106.033		28.5875		1549.3		1355.3		1734.7		1546.43		189.716		546.8		1498
ASS1		argininosuccinate synthetase 1		NM_000050		207076_s_at						207076_s_at				3421.8		3621.6		5447.3		4163.57		1116.23		2395		1734.1		3047.7		2392.27		656.804		4879.5		1991.8		3716.5		3529.27		1452.93		1940.9		2164.9
ATAD1		ATPase family, AAA domain containing 1		BE645232		224850_at		224850_at								694		730.8		913.4		779.4		117.497		742.7		733.2		816.1		764		45.3693		1009.6		1057.3		1397.5		1154.8		211.533		770.3		985.8
ATAD2		ATPase family, AAA domain containing 2		NM_014109		218782_s_at								218782_s_at		209.7		150.1		119		159.6		46.0902		333.3		391.4		300.6		341.767		45.9883		102.3		213.4		103.4		139.7		63.8284		193.3		338.1
ATAD2		ATPase family, AAA domain containing 2		AI139629		235266_at						235266_at				58		57		62.7		59.2333		3.04357		168.1		189		129.7		162.267		30.0773		33.2		89.6		28.1		50.3		34.1302		50.5		141.2
ATE1		arginyltransferase 1		AL589591		225497_at				225497_at						322.9		297.7		166.6		262.4		83.9166		277.3		342.7		364.5		328.167		45.3803		214.4		125		342		227.133		109.059		179.9		80.5
ATF1		activating transcription factor 1		AF047022		1565269_s_at		1565269_s_at		1565269_s_at						196.4		142.7		253.9		197.667		55.6108		166.8		121.4		176.7		154.967		29.488		278		375.7		291.4		315.033		52.9644		276.8		450.1
ATF2		activating transcription factor 2		NM_001880		205446_s_at				205446_s_at						120.2		86.6		159.7		122.167		36.5897		83.8		66.9		69		73.2333		9.21104		163.4		294.4		185.1		214.3		70.212		161.8		420.3
ATF3		activating transcription factor 3		NM_001674		202672_s_at		202672_s_at								307.8		499.1		225.9		344.267		140.203		74.8		195		202.7		157.5		71.7237		34.6		262		85.4		127.333		119.359		86.9		321.4
ATF4		activating transcription factor 4 (tax-responsive enhancer element B67)		NM_001675		200779_at				200779_at						4232.2		4086.9		7779.2		5366.1		2091.07		2630.3		3645.2		4263.8		3513.1		824.723		7720.9		8055.1		5860.7		7212.23		1182.33		4079.1		8386.6
ATF7IP		activating transcription factor 7 interacting protein		AK021569		216197_at				216197_at						18.5		28		11.8		19.4333		8.14023		1.3		19.5		1.4		7.4		10.479		48.5		183.8		17.2		83.1667		88.545		110		164.9
ATG3		ATG3 autophagy related 3 homolog (S. cerevisiae)		AF202092		221492_s_at				221492_s_at						1407.4		1195.5		1386.3		1329.73		116.727		1944.8		2107.3		1687		1913.03		211.943		1445.3		888.8		1487.1		1273.73		334.017		1330.2		984
ATG5		ATG5 autophagy related 5 homolog (S. cerevisiae)		NM_004849		202512_s_at				202512_s_at						131.5		270.4		178.1		193.333		70.6919		174.9		131.9		125.8		144.2		26.7614		117.1		191.8		152.4		153.767		37.3687		169.8		188.7
ATHL1		ATH1, acid trehalase-like 1 (yeast)		NM_025092		219359_at								219359_at		30.2		38.2		52.6		40.3333		11.3514		48.2		45		81.3		58.1667		20.0978		58.9		87.2		50.4		65.5		19.2673		122.1		100.7
ATM		ataxia telangiectasia mutated		U26455		210858_x_at				210858_x_at						148.4		224.5		180		184.3		38.2318		185		168.1		141.7		164.933		21.823		329.5		561.3		141.6		344.133		210.232		459.8		653.1
ATM /// LOC651610		ataxia telangiectasia mutated /// similar to Serine-protein kinase ATM (Ataxia telangiectasia mutated) (A-T, mutated)		NM_000051		208442_s_at				208442_s_at						47.7		91.2		116		84.9667		34.574		74.4		46.4		60.2		60.3333		14.0005		149.3		308.2		67.5		175		122.391		245.8		331.6
ATN1		Atrophin 1		AA927480		229265_at				229265_at						712.5		1039.7		831.7		861.3		165.596		719.7		849.5		712.1		760.433		77.2275		840		1633.3		1370.1		1281.13		404.064		1277.6		1250.2
ATP10A		ATPase, class V, type 10A		N35112		214255_at		214255_at								317		290.5		171.5		259.667		77.4957		365.8		386.6		464.8		405.733		52.1997		1185.1		530.3		1677.4		1130.93		575.465		832		385
ATP10D		ATPase, class V, type 10D		AI478147		213238_at		213238_at								312.5		566.9		462.6		447.333		127.885		385.9		363		404.2		384.367		20.6428		625.4		786.9		884.4		765.567		130.811		439.3		802.3
ATP11C		ATPase, class VI, type 11C		BF475862		226785_at				226785_at						471.1		657.9		367.4		498.8		147.218		606.1		670.6		733.2		669.967		63.5524		206.6		340.1		205.9		250.867		77.2791		279.8		346.5
ATP13A3		ATPase type 13A3		NM_024524		219558_at				219558_at						56.7		16		156.5		76.4		72.292		55.4		122.5		50.3		76.0667		40.2932		105.3		338.3		103.6		182.4		135.016		173.7		515.6
ATP1B1		ATPase, Na+/K+ transporting, beta 1 polypeptide		BC000006		201242_s_at		201242_s_at		201242_s_at						1590.4		1984.1		1194.3		1589.6		394.901		2401.2		2128.7		2167.1		2232.33		147.498		9742.8		8538		7609.9		8630.23		1069.44		7796.6		10160.2
ATP2A2		ATPase, Ca++ transporting, cardiac muscle, slow twitch 2		AW190070		212361_s_at				212361_s_at						715.7		687.4		562.6		655.233		81.4612		393.1		520.8		542.7		485.533		80.7951		472.7		738.8		657.9		623.133		136.414		643		499.9
ATP2B1		ATPase, Ca++ transporting, plasma membrane 1		M95541		209281_s_at		209281_s_at								720		399.1		641.7		586.933		167.313		559.5		341.9		316.5		405.967		133.569		180.1		271.9		255.9		235.967		49.0389		333.5		349.6
ATP2B4		ATPase, Ca++ transporting, plasma membrane 4		AW517686		212135_s_at		212135_s_at								2056.4		1475.7		1211.2		1581.1		432.345		959.6		759.3		1494.4		1071.1		380.023		393.5		648.6		423.5		488.533		139.431		523.5		497.4
ATP2B4		ATPase, Ca++ transporting, plasma membrane 4		AW517686		212136_at				212136_at						2676.1		2049.8		718.9		1814.93		999.515		1454.7		1082.1		2012.8		1516.53		468.421		476		810.3		719		668.433		172.791		833.1		772.3
ATP2C1		ATPase, Ca++ transporting, type 2C, member 1		AF189723		211137_s_at				211137_s_at						292.4		265.5		244.4		267.433		24.0583		285.5		300.2		316.4		300.7		15.4561		130.3		88.3		196.4		138.333		54.4959		159.7		66.6
ATP5D		ATP synthase, H+ transporting, mitochondrial F1 complex, delta subunit		BE798517		213041_s_at				213041_s_at						487.7		427.1		1058.1		657.633		348.135		583.6		546.5		517.3		549.133		33.2284		1154.7		616.4		883.4		884.833		269.153		752.8		641.4
ATP5G3		ATP synthase, H+ transporting, mitochondrial F0 complex, subunit C3 (subunit 9)		NM_001689		207508_at				207508_at						4107.2		3564.9		2765.6		3479.23		674.89		4233.7		4005.2		4015.9		4084.93		128.947		3131.9		1909.7		2763.9		2601.83		627.011		2605.5		1948.8
ATP5S		ATP synthase, H+ transporting, mitochondrial F0 complex, subunit s (factor B)		NM_015684		206992_s_at				206992_s_at						147.7		131.6		202.9		160.733		37.3942		250.5		208.7		220.7		226.633		21.5224		172.8		43.7		175.9		130.8		75.4467		109.7		43.5
ATP6AP1		ATPase, H+ transporting, lysosomal accessory protein 1		NM_001183		207809_s_at		207809_s_at		207809_s_at						475.6		477.6		872.6		608.6		228.633		564.6		521.8		524.6		537		23.9433		1433.2		1035.9		905.2		1124.77		274.989		1286.5		939.2
ATP6V0E1		ATPase, H+ transporting, lysosomal 9kDa, V0 subunit e1		AI252582		214149_s_at				214149_s_at						131.6		178.7		182.4		164.233		28.3218		76.6		157.8		117.7		117.367		40.601		280.4		235.4		236.6		250.8		25.6414		174.2		240.7
ATP6V1A		ATPase, H+ transporting, lysosomal 70kDa, V1 subunit A		NM_001690		201971_s_at				201971_s_at						343.9		259.6		654.6		419.367		208.033		344.9		348.7		339		344.2		4.88774		357		536.5		374.7		422.733		98.9215		506.1		638.9
ATP6V1B2		ATPase, H+ transporting, lysosomal 56/58kDa, V1 subunit B2		NM_001693		201089_at				201089_at						768.5		758.1		1082.9		869.833		184.594		578.5		586.9		734.6		633.333		87.8		826.2		1201.1		851		959.433		209.656		666.1		1394.9
ATP6V1G1		ATPase, H+ transporting, lysosomal 13kDa, V1 subunit G1		BC003564		208737_at		208737_at								1592.1		1166.5		1519.1		1425.9		227.593		1388.8		1770		1479.6		1546.13		199.119		3122.7		1976.2		2286.6		2461.83		592.997		2066.1		2041.6
ATPBD1C		ATP binding domain 1 family, member C		NM_016301		218461_at						218461_at				337.1		334.2		376.9		349.4		23.8598		632.1		514.3		464.8		537.067		85.9422		312.5		494.4		419.9		408.933		91.4445		375.2		434
ATRN		attractin		AF106861		211852_s_at		211852_s_at		211852_s_at						47.6		75.2		140.6		87.8		47.7632		44.9		96.6		43		61.5		30.4123		189.1		317.1		179.1		228.433		76.9502		261.2		312.4
ATRX /// LOC728849		alpha thalassemia/mental retardation syndrome X-linked (RAD54 homolog, S. cerevisiae) /// similar to transcriptional regulator ATRX isoform 1		AI650257		208859_s_at								208859_s_at		124.4		101.4		117.8		114.533		11.8429		80.6		70.5		138.9		96.6667		36.9221		53.8		74.3		17.8		48.6333		28.6022		100.3		127.2
ATRX /// LOC728849		alpha thalassemia/mental retardation syndrome X-linked (RAD54 homolog, S. cerevisiae) /// similar to transcriptional regulator ATRX isoform 1		U09820		208860_s_at				208860_s_at						232.3		270.5		171.5		224.767		49.9281		215.9		221.5		227.8		221.733		5.95343		272.5		424.3		133.6		276.8		145.398		298.4		482.5
ATXN1		ataxin 1		NM_000332		203232_s_at		203232_s_at								274.4		232		286.7		264.367		28.6971		212.5		458		275.8		315.433		127.458		413.5		413		749.1		525.2		193.903		472.4		482.3
ATXN7		ataxin 7		AF032105		209964_s_at				209964_s_at						28.3		52.5		88.4		56.4		30.2392		36.4		93.2		47.8		59.1333		30.0482		99.6		208		85.5		131.033		67.0269		164.8		158.3
AUH		AU RNA binding protein/enoyl-Coenzyme A hydratase		NM_001698		205052_at				205052_at						394.1		270.9		253.2		306.067		76.751		285.1		160.8		177.6		207.833		67.4401		202		421.9		188.2		270.7		131.125		232.2		362.9
AUP1		ancient ubiquitous protein 1		NM_012103		220525_s_at		220525_s_at								342		381.4		637.7		453.7		160.562		523		535.4		364		474.133		95.5796		890		586		686.9		720.967		154.837		680.6		708.7
AURKA		aurora kinase A		NM_003600		204092_s_at						204092_s_at				411.6		135.7		93.1		213.467		172.905		1430		892.3		571.5		964.6		433.793		45.6		21.2		67.4		44.7333		23.1122		118.9		37.7
AURKA		aurora kinase A		NM_003158		208079_s_at		208079_s_at		208079_s_at						254.3		218.1		114.3		195.567		72.6692		1512.6		882		585.9		993.5		473.305		63		40.4		42.1		48.5		12.5861		78.5		35.4
AURKAIP1 /// LOC727877		aurora kinase A interacting protein 1 /// similar to Cyclin-L2 (Paneth cell-enhanced expression protein)		AI738987		227546_x_at				227546_x_at						340.7		162.1		234.9		245.9		89.8067		455.8		296.4		403.3		385.167		81.2324		187		92.9		255.7		178.533		81.7296		223.1		156.5
AURKB		aurora kinase B		AB011446		209464_at				209464_at		209464_at				146.9		85		52.8		94.9		47.8248		353.9		310.4		279.7		314.667		37.2836		28.3		11.3		24.9		21.5		8.99555		68.6		38.4
AUTS2		autism susceptibility candidate 2		AK025298		212599_at								212599_at		303.2		1129.6		1710.7		1047.83		707.304		487.7		552.2		741.9		593.933		132.139		286.2		573.2		275.4		378.267		168.904		451.3		504.6
AVEN		apoptosis, caspase activation inhibitor		NM_020371		219366_at				219366_at						298.9		291.4		372.4		320.9		44.7577		372.5		387.9		392.7		384.367		10.5534		392.9		161.2		365.7		306.6		126.652		270.4		122.8
AVPI1		arginine vasopressin-induced 1		NM_021732		218631_at				218631_at						338.2		427.6		628.2		464.667		148.511		290.4		271.8		346.4		302.867		38.8311		281.6		1079.2		305.4		555.4		453.78		386		1015.7
AZI2		5-azacytidine induced 2		BC001139		223846_at				223846_at						40		20.8		47.8		36.2		13.8953		14		2.1		27.4		14.5		12.6574		102.6		193.4		35.1		110.367		79.4353		118.2		172.1
AZIN1		antizyme inhibitor 1		NM_015878		201772_at		201772_at		201772_at						670.6		482.9		917		690.167		217.71		973.2		787.5		777.9		846.2		110.09		948.7		1413.9		1599.4		1320.67		335.219		1214		1867.9
B3GALNT1		beta-1,3-N-acetylgalactosaminyltransferase 1 (globoside blood group)		AB050855		211379_x_at				211379_x_at						115.6		249.6		170		178.4		67.3938		202.3		201.7		245.9		216.633		25.3475		90.1		12.4		106		69.5		50.085		66.4		16.4
B3GALNT1		beta-1,3-N-acetylgalactosaminyltransferase 1 (globoside blood group)		AF154848		223374_s_at		223374_s_at								186.1		371.1		318.8		292		95.3673		219.6		319.6		355.1		298.1		70.262		143.1		40.4		155.8		113.1		63.2795		111		25
B3GNT5		UDP-GlcNAc:betaGal beta-1,3-N-acetylglucosaminyltransferase 5		BE672260		225612_s_at		225612_s_at		225612_s_at						106.2		88.8		103.8		99.6		9.42974		160.9		129.1		99.2		129.733		30.8549		120		230.3		157		169.1		56.1367		291.7		209.8
B4GALT1		UDP-Gal:betaGlcNAc beta 1,4- galactosyltransferase, polypeptide 1		AL574435		238987_at				238987_at						88.4		75.2		28.4		64		31.529		41		45		21.8		35.9333		12.4022		137.9		341		107.1		195.333		127.088		213.2		216.3
B4GALT4		UDP-Gal:betaGlcNAc beta 1,4- galactosyltransferase, polypeptide 4		BC004523		210540_s_at		210540_s_at		210540_s_at						288.5		199.5		331.4		273.133		67.2793		278.8		274.9		333.4		295.7		32.7073		466.7		490.9		399		452.2		47.635		431.4		504.7
B9D1		B9 protein domain 1		BC002944		210534_s_at				210534_s_at						368.2		177.1		345.9		297.067		104.491		303.6		252.8		329.7		295.367		39.1055		292.6		58.5		155.1		168.733		117.644		258.8		56.5
BACE2		beta-site APP-cleaving enzyme 2		AF178532		222446_s_at				222446_s_at						1466.2		1472.1		819.6		1252.63		375.029		925		1084.6		1061.3		1023.63		86.2098		620.1		488		1070.9		726.333		305.626		499		425.3
BAG2		BCL2-associated athanogene 2		AF095192		209406_at		209406_at		209406_at						2250.7		2898.7		3643.3		2930.9		696.858		1740.2		1795.2		2854.5		2129.97		628.067		622.4		512.2		1248.2		794.267		396.96		741.7		560
BAG3		BCL2-associated athanogene 3		NM_004281		217911_s_at		217911_s_at								1324.2		1278.7		1188.1		1263.67		69.2842		1454.1		1532.2		1383.8		1456.7		74.2342		1927.6		2013.8		1914.4		1951.93		53.9831		2173.9		2299.4
BAIAP2L1		BAI1-associated protein 2-like 1		AA496034		227372_s_at				227372_s_at						268.9		308.8		385.7		321.133		59.3687		175.6		323.2		283.4		260.733		76.366		384.4		1656.4		471.2		837.333		710.659		377.3		1378.7
BARD1		BRCA1 associated RING domain 1		NM_000465		205345_at				205345_at		205345_at				170.1		172.4		55.8		132.767		66.665		257		252.1		231.4		246.833		13.5884		50.3		112.8		73.1		78.7333		31.6285		105.7		95.1
BARX1		BARX homeobox 1		NM_021570		219845_at		219845_at		219845_at						124.2		62.5		183.1		123.267		60.3054		117.9		227.9		126.8		157.533		61.1016		394.6		344.6		208.9		316.033		96.0894		241.5		284.8
BAZ1A		bromodomain adjacent to zinc finger domain, 1A		AA102574		217985_s_at		217985_s_at		217985_s_at						304.9		297.7		239.1		280.567		36.0912		495.7		435.4		382		437.7		56.8849		134		135.5		108.3		125.933		15.2893		187.5		135.1
BAZ2A		bromodomain adjacent to zinc finger domain, 2A		AI653126		201353_s_at				201353_s_at						142		101.2		105.5		116.233		22.4179		101.9		88.7		64		84.8667		19.2386		106.9		282.2		95.7		161.6		104.593		131.7		287.7
BCAS2		breast carcinoma amplified sequence 2		NM_005872		203053_at						203053_at				729.4		524.2		888.5		714.033		182.635		1056.2		1219.8		1095.7		1123.9		85.3679		1139.3		559.2		748.2		815.567		295.859		887		571.4
BCAT1		branched chain aminotransferase 1, cytosolic		AI652662		214390_s_at		214390_s_at								147.5		4.5		107.4		86.4667		73.7625		108.4		123.8		187.8		140		42.1061		392.9		310.3		362.3		355.167		41.7595		580		313.7
BCAT1		branched chain aminotransferase 1, cytosolic		NM_005504		214452_at				214452_at						108.4		159.1		302.6		190.033		100.728		165.9		137.5		234.3		179.233		49.7583		654.7		469		579.1		567.6		93.3826		854.9		483
BCCIP		BRCA2 and CDKN1A interacting protein		BE464077		227322_s_at				227322_s_at		227322_s_at				839.5		543.8		793.7		725.667		159.157		1146.9		1110.6		957.6		1071.7		100.467		516.5		339.2		617.3		491		140.793		506.1		356
BCKDHB		branched chain keto acid dehydrogenase E1, beta polypeptide (maple syrup urine disease)		M55575		210653_s_at				210653_s_at						221.4		236.8		146.7		201.633		48.1928		256.8		292.2		244.7		264.567		24.6841		153.2		53.1		201.1		135.8		75.5187		199.8		55.1
BCL3		B-cell CLL/lymphoma 3		NM_005178		204908_s_at		204908_s_at		204908_s_at						333.2		530		717.6		526.933		192.218		510.6		582.5		520.2		537.767		39.0364		178.2		268.2		96.6		181		85.8343		144.8		237.6
BCL6		B-cell CLL/lymphoma 6 (zinc finger protein 51)		S67779		215990_s_at				215990_s_at						46.7		43.1		195.7		95.1667		87.083		58		93.6		127.9		93.1667		34.952		111.6		1602.4		204		639.333		835.319		302.4		2447.7
BDKRB1		bradykinin receptor B1		NM_000710		207510_at		207510_at								453		646.2		184		427.733		232.134		156.1		67.2		133		118.767		46.1275		15.2		25.9		13.2		18.1		6.82862		26		14
BDKRB2		bradykinin receptor B2		NM_000623		205870_at		205870_at				205870_at				311.8		305.5		326.5		314.6		10.7764		115		54.8		175.9		115.233		60.5503		20.2		26.1		26.7		24.3333		3.59212		28.4		11.5
BET1L		blocked early in transport 1 homolog (S. cerevisiae)-like		BC000688		223023_at		223023_at								220.1		314.4		310.2		281.567		53.2731		207.9		352.7		328.5		296.367		77.564		635.4		785.4		397.9		606.233		195.39		533.1		530.4
BGN		biglycan		NM_001711		201262_s_at		201262_s_at		201262_s_at						129.4		274.4		2917.8		1107.2		1569.7		384.8		1194.6		272.7		617.367		503.031		8139.2		13465.3		6591.8		9398.77		3605.71		7588.2		11606.4
BHLHB2		basic helix-loop-helix domain containing, class B, 2		BG326045		201169_s_at		201169_s_at		201169_s_at						135.6		69.2		153.2		119.333		44.2996		76.4		98.3		82.5		85.7333		11.3024		294.1		568.2		286.4		382.9		160.521		382.7		620.1
BHLHB3		basic helix-loop-helix domain containing, class B, 3		BE857425		221530_s_at		221530_s_at		221530_s_at						131.7		11.6		140.5		94.6		72.0147		97.1		225.3		137.7		153.367		65.5202		703.4		382		243.4		442.933		235.976		206.5		309.7
BID		BH3 interacting domain death agonist		NM_001196		204493_at				204493_at						236.4		135.3		125.1		165.6		61.5263		137.4		191		183.8		170.733		29.0911		114.3		51.2		138.5		101.333		45.0713		46.1		42
BIN1		bridging integrator 1		NM_004305		202931_x_at				202931_x_at						219.1		142.2		283.8		215.033		70.8875		126.1		143		197.2		155.433		37.1449		350.5		308.9		304.4		321.267		25.4166		363.8		361
BIRC2		baculoviral IAP repeat-containing 2		NM_001166		202076_at						202076_at				1879.6		1914.8		1311.2		1701.87		338.785		2723.2		2703.9		2326.6		2584.57		223.614		2087.1		2944.6		1689.4		2240.37		641.482		2478.4		3251.1
BIRC4		baculoviral IAP repeat-containing 4		BE380045		243026_x_at		243026_x_at		243026_x_at						129.9		100.4		99.1		109.8		17.4192		128.7		118.7		130.4		125.933		6.32166		196.1		416.8		239.5		284.133		116.924		296.4		389.9
BIRC5		baculoviral IAP repeat-containing 5 (survivin)		AA648913		202094_at		202094_at		202094_at		202094_at				98.6		110.8		72.7		94.0333		19.4562		418.5		355.4		193.5		322.467		116.059		7.3		5.4		6.6		6.43333		0.960902		55.2		2.6
BLOC1S2		biogenesis of lysosome-related organelles complex-1, subunit 2		BF382281		225049_at								225049_at		1636.2		1268.9		943.7		1282.93		346.463		1245.2		1036.9		1313.5		1198.53		144.084		2081.8		631.9		1494.5		1402.73		729.293		1414.1		414.6
BLVRA		biliverdin reductase A		NM_000712		203773_x_at				203773_x_at						938.7		785.9		546.5		757.033		197.687		1566.7		953.5		909.7		1143.3		367.329		1043.3		280.4		608.2		643.967		382.706		890		300.1
BLVRA		biliverdin reductase A		BC005902		211729_x_at						211729_x_at				729.3		627.1		728.9		695.1		58.8901		987		941.9		994.5		974.467		28.4518		800.7		344.7		645.7		597.033		231.863		606		421.3
BMI1		BMI1 polycomb ring finger oncogene		NM_005180		202265_at		202265_at				202265_at				1046.2		846.3		988.8		960.433		102.925		1548		1559		1263.9		1456.97		167.291		1517.1		1727.5		1911.2		1718.6		197.201		1866.8		2016.1
BMP1		bone morphogenetic protein 1		NM_006129		202701_at				202701_at						276.6		287.1		311		291.567		17.6296		245.5		413.2		204.9		287.867		110.424		335.1		648.5		482.1		488.567		156.8		346.2		555.9
BMP1		bone morphogenetic protein 1		NM_001199		205574_x_at		205574_x_at								234.6		326.5		402.7		321.267		84.1721		254.7		490.7		287.5		344.3		127.842		533.5		693.6		579.8		602.3		82.3874		537.5		686.9
BMP2		bone morphogenetic protein 2		NM_001200		205290_s_at				205290_s_at						162.8		206.6		42.7		137.367		84.8584		32.9		62		10.6		35.1667		25.7749		48.4		201.1		42.5		97.3333		89.913		194.7		188.4
BMP2K		BMP2 inducible kinase		NM_017593		219546_at				219546_at						142.4		184.8		106		144.4		39.4381		177.8		168.1		115.8		153.9		33.3501		48.6		27.8		69.7		48.7		20.9502		51.1		2.8
BMP2K		BMP2 inducible kinase		AI735391		59644_at		59644_at								222.7		158		139.1		173.267		43.8411		155.9		173		143.6		157.5		14.7652		64.3		19.3		108		63.8667		44.3516		72.1		49.2
BMPER		BMP binding endothelial regulator		AI423201		241986_at		241986_at		241986_at						133.3		311.7		299.2		248.067		99.5872		149.6		207.9		188.5		182		29.6885		19		32.4		34.6		28.6667		8.44354		28.3		5.4
BMPR2		bone morphogenetic protein receptor, type II (serine/threonine kinase)		U25110		210214_s_at				210214_s_at						42		51.5		100.9		64.8		31.6223		74.6		43.1		89.8		69.1667		23.8194		111.3		199.1		145.4		151.933		44.2631		169.8		189.1
BMS1P5		BMS1 pseudogene 5		BG427809		239151_at				239151_at						102.7		220.6		47.6		123.633		88.3793		35.4		47.6		37.2		40.0667		6.58584		77.4		187.2		63.6		109.4		67.7292		217.3		132.4
BNC2		basonuclin 2		NM_017637		220272_at						220272_at				275.6		416.8		646.9		446.433		187.415		229		296.9		305		276.967		41.7373		173.5		209.5		141.7		174.9		33.9217		185.9		137.1
BNC2		basonuclin 2		H97386		238478_at		238478_at		238478_at						510		1028.1		1051.5		863.2		306.104		421.9		501.5		563.4		495.6		70.9343		211.7		173.1		236.5		207.1		31.9493		247.8		94.3
BNIP3		BCL2/adenovirus E1B 19kDa interacting protein 3		U15174		201848_s_at		201848_s_at		201848_s_at						579.1		433.7		499.5		504.1		72.8091		446		333.9		455		411.633		67.4693		2833.9		2679.3		1917.1		2476.77		490.811		2465.7		2575.6
BNIP3L		BCL2/adenovirus E1B 19kDa interacting protein 3-like		AL132665		221478_at				221478_at		221478_at				1775.3		2064.8		2930.8		2256.97		601.241		1067.9		1191		1358.1		1205.67		145.655		3114.6		4049.4		2931.3		3365.1		599.666		3267.1		4434.5
BNIP3L		BCL2/adenovirus E1B 19kDa interacting protein 3-like		AF060922		221479_s_at		221479_s_at								924.9		968.4		1413.1		1102.13		270.182		611		792.5		818.3		740.6		112.976		2164.7		2367		1502.4		2011.37		452.235		2035.4		2127.6
BOC		Boc homolog (mouse)		W72626		225990_at				225990_at						185.4		348		334		289.133		90.108		181.5		98.1		143.2		140.933		41.7462		280.6		297.8		273.6		284		12.4531		753		293.7
BOLA2 /// LOC440354 /// LOC595101		PI-3-kinase-related kinase SMG-1 pseudogene /// bolA homolog 2 (E. coli)		AF271775		210396_s_at						210396_s_at				534.6		750.2		648.5		644.433		107.858		701.7		1393		1091.9		1062.2		346.606		1070.6		918.3		611.2		866.7		234.006		452.1		941.6
BOLA3		bolA homolog 3 (E. coli)		AI380704		227291_s_at						227291_s_at				1356.9		816.7		690.4		954.667		354.022		1820.3		1562.3		1504.1		1628.9		168.292		1545.2		425.8		1043.5		1004.83		560.701		1409.8		451.8
BPGM		2,3-bisphosphoglycerate mutase		NM_001724		203502_at						203502_at				424		330.1		395.5		383.2		48.1432		574.8		703.6		682.2		653.533		69.0195		451.2		477.5		422.9		450.533		27.3061		321.2		410.5
BPNT1		3'(2'), 5'-bisphosphate nucleotidase 1		AI439695		232103_at				232103_at						268.4		179.7		111.8		186.633		78.5299		215.7		175.6		193.7		195		20.0816		98.4		41.9		116.9		85.7333		39.0715		104.9		36.9
BPTF		bromodomain PHD finger transcription factor		NM_004459		207186_s_at								207186_s_at		414.8		378.5		353		382.1		31.0569		273.3		331		343.5		315.933		37.4468		151		333.5		112.2		198.9		118.17		250		359.6
BRCA1		breast cancer 1, early onset		NM_007295		204531_s_at				204531_s_at						102.8		115.5		49.9		89.4		34.7924		350.3		249.5		159.1		252.967		95.6471		42.5		26.1		48.7		39.1		11.6773		54.5		16.2
BRCA2		breast cancer 2, early onset		NM_000059		208368_s_at				208368_s_at						93.7		49		9.1		50.6		42.3227		161.5		110.2		90.6		120.767		36.6121		30.9		22.4		11.1		21.4667		9.93294		33.2		29
BRD2		bromodomain containing 2		D42040		208686_s_at				208686_s_at						198.9		162.7		302		221.2		72.2779		213.8		231.5		127.8		191.033		55.4722		268.1		519.5		304.1		363.9		135.95		353.1		561.4
BRD8		bromodomain containing 8		NM_006696		202227_s_at				202227_s_at						800		1001.7		665.7		822.467		169.123		1152.3		711.3		655.8		839.8		272.052		439.1		283.8		433.3		385.4		88.036		475		253.8
BRE		brain and reproductive organ-expressed (TNFRSF1A modulator)		U19178		211566_x_at				211566_x_at						555.6		595.7		427.8		526.367		87.6843		442.5		368.1		834.9		548.5		250.804		355.4		150.9		280.1		262.133		103.427		235.8		185.8
BRF2		BRF2, subunit of RNA polymerase III transcription initiation factor, BRF1-like		NM_018310		218955_at		218955_at		218955_at						150.8		105.5		199.9		152.067		47.2127		147.8		147		135.6		143.467		6.82447		318.4		345.1		261.7		308.4		42.5898		246.6		428.9
BRI3		brain protein I3		AB055977		223376_s_at		223376_s_at		223376_s_at						2041.9		2670.2		1915.2		2209.1		404.318		1384.4		1726		2293.7		1801.37		459.311		4548		3296.1		3587.1		3810.4		655.142		2580.4		3006.7
BRWD1		bromodomain and WD repeat domain containing 1		AA807344		231960_at				231960_at						56.1		111.5		34.9		67.5		39.552		1.7		17.3		44.8		21.2667		21.8221		44.6		92.1		16.3		51		38.3031		62.6		87.8
BRWD2		bromodomain and WD repeat domain containing 2		BF062828		229694_at		229694_at		229694_at						69.9		109.3		75.3		84.8333		21.3601		66.5		137.3		124.8		109.533		37.7884		173.9		579.4		117.2		290.167		252.083		184.2		291.7
BST1		bone marrow stromal cell antigen 1		NM_004334		205715_at		205715_at		205715_at						203.7		507.6		328.9		346.733		152.733		180.8		317.4		274.7		257.633		69.8809		64.4		34.3		41.7		46.8		15.6847		19.9		54.9
BTAF1		BTAF1 RNA polymerase II, B-TFIID transcription factor-associated, 170kDa (Mot1 homolog, S. cerevisiae)		AJ001017		209430_at				209430_at						297.7		275.2		265.3		279.4		16.6033		228.1		271.1		295.5		264.9		34.1251		241		739.6		195		391.867		302.023		314.2		706.4
BTBD2		BTB (POZ) domain containing 2		NM_017797		207722_s_at				207722_s_at						88.9		100.4		273.9		154.4		103.65		71.8		80.6		58		70.1333		11.3918		228.6		178.4		187.6		198.2		26.726		204.7		220.7
BTF3L4		basic transcription factor 3-like 4		AI380378		226963_at		226963_at		226963_at						749.9		589.4		1215.8		851.7		325.372		848		892.5		783.7		841.4		54.6995		1680.1		1062.3		2153.6		1632		547.238		1279.6		1056.6
BTG1		B-cell translocation gene 1, anti-proliferative		AL535380		200920_s_at				200920_s_at						2572.8		1924.1		2745.5		2414.13		433.077		2393		1759		1767.4		1973.13		363.639		3339.7		13624.4		2060.9		6341.67		6339.36		3423.4		13359.7
BTG1		B-cell translocation gene 1, anti-proliferative		NM_001731		200921_s_at		200921_s_at								2826.1		2621.1		3316.9		2921.37		357.549		3017.8		3075.2		2658.6		2917.2		225.786		5095		13319		4301.4		7571.8		4993.01		4694.2		16032.1
BTG2		BTG family, member 2		NM_006763		201236_s_at				201236_s_at						127.1		444.1		198.8		256.667		166.234		130.2		95.7		115.6		113.833		17.3177		372.1		214.2		278.1		288.133		79.4267		333.7		213.7
BTG3		BTG family, member 3		AI765445		213134_x_at						213134_x_at				846.1		903		579.5		776.2		172.707		1260.8		1356.9		1344.8		1320.83		52.3412		824.6		1776.8		600.2		1067.2		624.69		810.7		2081.7
BTN3A2		butyrophilin, subfamily 3, member A2		BC002832		209846_s_at		209846_s_at								221.7		245.7		209.7		225.7		18.3303		248.1		271.8		233.9		251.267		19.1474		76.7		48.6		98.6		74.6333		25.064		90.4		40.4
BTN3A2		butyrophilin, subfamily 3, member A2		AI991252		212613_at				212613_at						118.5		138.2		126.6		127.767		9.90168		109.2		135.9		83		109.367		26.4504		28.3		4.7		55.9		29.6333		25.626		43.1		13.1
BTN3A2 /// BTN3A3		butyrophilin, subfamily 3, member A3 /// butyrophilin, subfamily 3, member A2		NM_006994		204820_s_at		204820_s_at		204820_s_at						753.1		1031		576		786.7		229.353		816		931		957.5		901.5		75.2213		274		166		288		242.667		66.7633		222.3		115.5
BTN3A3		butyrophilin, subfamily 3, member A3		NM_006994		204821_at		204821_at								145.7		266.3		200.6		204.2		60.3805		77.8		175.5		201.4		151.567		65.1832		68.7		49.9		67.4		62		10.499		43.5		36.3
BTN3A3		butyrophilin, subfamily 3, member A3		U90548		38241_at				38241_at						108.7		130.2		115.2		118.033		11.0265		133.6		112.8		155.8		134.067		21.5038		72.3		36.1		42		50.1333		19.4222		36.7		33.5
BUB1		BUB1 budding uninhibited by benzimidazoles 1 homolog (yeast)		AF043294		209642_at				209642_at						96.9		117.8		31.3		82		45.1339		650.9		311.2		189.4		383.833		239.17		18.7		25.9		44.2		29.6		13.1465		75.2		35
BUB1		BUB1 budding uninhibited by benzimidazoles 1 homolog (yeast)		AL137654		215509_s_at						215509_s_at				8.9		30.8		28.6		22.7667		12.0592		207.5		115.8		81.9		135.067		64.9788		5.6		24.2		30.6		20.1333		12.9867		38.6		13.8
BUB1B		BUB1 budding uninhibited by benzimidazoles 1 homolog beta (yeast)		NM_001211		203755_at				203755_at		203755_at				269.9		207.9		86.7		188.167		93.1805		1069.1		706.1		375		716.733		347.172		50.5		17.9		48		38.8		18.143		100.5		16.8
BUB3		BUB3 budding uninhibited by benzimidazoles 3 homolog (yeast)		AF081496		201457_x_at						201457_x_at				1459.5		1094.6		1254		1269.37		182.935		3292.6		2283.1		1642.1		2405.93		832.078		930.8		1011.8		1033.1		991.9		53.9753		993.8		1237.2
BUB3		BUB3 budding uninhibited by benzimidazoles 3 homolog (yeast)		AF047473		209974_s_at				209974_s_at						1773.5		1508.7		1189.4		1490.53		292.473		3241.5		2582		2015.3		2612.93		613.685		940.9		881.8		1224.2		1015.63		183.025		1116.5		914.6
C13orf31		chromosome 13 open reading frame 31		AI659800		228937_at		228937_at								235.2		278		147.2		220.133		66.6889		186.5		167		154.6		169.367		16.0811		56.7		28.8		48.3		44.6		14.3133		80.6		26.7
C1GALT1		core 1 synthase, glycoprotein-N-acetylgalactosamine 3-beta-galactosyltransferase, 1		NM_020156		219439_at		219439_at								2389.5		2600		1683.5		2224.33		480.055		2123		1618.2		2276.9		2006.03		344.576		723		398.2		389.3		503.5		190.145		638.5		359.2
CA12		carbonic anhydrase XII		NM_001218		203963_at		203963_at								2247		2383.6		1330.6		1987.07		572.605		466.7		398.4		683.6		516.233		148.912		731.8		1000.7		788.9		840.467		141.673		2775.3		820.8
CA12		carbonic anhydrase XII		BC001012		204508_s_at				204508_s_at		204508_s_at				590.3		623.9		284.4		499.533		187.067		133.6		50.1		123.4		102.367		45.5507		244.9		253.5		165.7		221.367		48.4001		712.9		276.9
CA2		carbonic anhydrase II		M36532		209301_at		209301_at		209301_at						2271.2		715.1		534.2		1173.5		954.929		930.8		602.4		582.3		705.167		195.662		113.6		139.7		189.1		147.467		38.3445		186.4		118.8
CA9		carbonic anhydrase IX		NM_001216		205199_at		205199_at		205199_at						28.1		102.6		40		56.9		40.0221		51.8		58.5		10.2		40.1667		26.1672		607.3		1290.3		241.6		713.067		532.29		865.8		1082.9
CAB39L		calcium binding protein 39-like		AW242839		225914_s_at						225914_s_at				111.7		166.7		263		180.467		76.5837		366.1		424.5		308.3		366.3		58.1003		137.5		289.6		143.2		190.1		86.2166		107		336.7
CAB39L		calcium binding protein 39-like		AL138875		225915_at				225915_at						100.3		199.1		314.7		204.7		107.31		347.2		304.7		299		316.967		26.3375		112.4		247.1		143.1		167.533		70.5958		131.9		209.6
CABYR		calcium binding tyrosine-(Y)-phosphorylation regulated		AF295039		224279_s_at				224279_s_at		224279_s_at				12.9		43.9		81.7		46.1667		34.456		181.8		180		126.7		162.833		31.3053		31		44		44		39.6667		7.50555		36.6		31.2
CACYBP		calcyclin binding protein		AF275803		210691_s_at				210691_s_at						835.9		750.2		731.2		772.433		55.7787		1080		787.6		757.4		875		178.176		424.5		163.1		522.3		369.967		185.706		447.5		200.9
CADPS2		Ca2+-dependent activator protein for secretion 2		NM_017954		219572_at				219572_at						231.3		496.9		295.7		341.3		138.547		344.4		389.5		348.2		360.7		25.0138		140.1		70.2		187		132.433		58.7762		125.3		72.5
CALCOCO1		calcium binding and coiled-coil domain 1		BC003177		209002_s_at				209002_s_at						393.2		315.5		454.1		387.6		69.4695		131.2		206.2		168.8		168.733		37.5		463.9		431.2		331.8		408.967		68.7993		346.9		425
CALCOCO2		calcium binding and coiled-coil domain 2		BC004130		210817_s_at		210817_s_at		210817_s_at						719.1		850.6		836.9		802.2		72.292		773.9		868.2		815.4		819.167		47.2627		1416.8		1899.4		1578.5		1631.57		245.637		1354.8		1862.6
CALD1		caldesmon 1		NM_018495		205525_at				205525_at						135.9		140.1		34.2		103.4		59.9657		63.7		107.2		86.1		85.6667		21.7532		230.7		493.6		177.2		300.5		169.355		288.8		564.1
CALD1		caldesmon 1		AA705063		243084_at		243084_at								69.9		4.4		38.3		37.5333		32.7567		79		111.9		59.5		83.4667		26.484		154		203.1		142.4		166.5		32.2228		200.7		251.1
CALM1		calmodulin 1 (phosphorylase kinase, delta)		NM_006888		200655_s_at						200655_s_at				2436.7		1893		1604.4		1978.03		422.615		3131.6		3777.4		2765.8		3224.93		512.218		1941.1		1068.6		2865.2		1958.3		898.423		2662.9		1173.5
CALR		calreticulin		AI348935		214315_x_at		214315_x_at		214315_x_at						65.2		132.8		544.6		247.533		259.478		221.7		132.5		183.2		179.133		44.7388		987.4		740.8		807.7		845.3		127.527		1015.1		616.4
CALU		calumenin		U67280		200756_x_at		200756_x_at								1658.7		816.5		2163.2		1546.13		680.37		2336.4		1788.8		1975		2033.4		278.432		2454.6		3204.3		2387.9		2682.27		453.323		2259.9		2607.1
CALU		Calumenin		BG392414		238908_at				238908_at						21.3		193.9		59.8		91.6667		90.6052		90.5		78.1		82.8		83.8		6.26019		160.8		618.5		110.7		296.667		279.839		211.5		864.4
CAMSAP1L1		calmodulin regulated spectrin-associated protein 1-like 1		AB029001		212765_at				212765_at						304		338.6		422.2		354.933		60.7692		254		364.1		261.5		293.2		61.5156		339.6		735.6		361.8		479		222.499		526.6		590.5
CAMTA2		calmodulin binding transcription activator 2		AB020716		212948_at		212948_at		212948_at						217.4		209.1		428.3		284.933		124.229		168.4		140.2		201.6		170.067		30.7339		751.5		681		806.5		746.333		62.9093		563.2		428.3
CANX		calnexin		L18887		208853_s_at				208853_s_at						729.4		263.8		1230.5		741.233		483.459		511.3		578.4		623.8		571.167		56.5977		1211.1		1377.7		1352.2		1313.67		89.7357		1522.9		1429.2
CAP1		CAP, adenylate cyclase-associated protein 1 (yeast)		AA806142		213798_s_at				213798_s_at						2966.4		2591.8		1878.5		2478.9		552.668		2481.2		3044.3		2503.6		2676.37		318.836		1452.1		1125.8		2160.2		1579.37		528.813		1982		1096.2
CAPN6		calpain 6		NM_014289		202965_s_at				202965_s_at						2.4		4.8		22.1		9.76667		10.7482		2.6		3		11.3		5.63333		4.91155		100.9		120.4		3.6		74.9667		62.5697		61.8		45.7
CAPN7		calpain 7		BE349584		203356_at		203356_at								262.5		155.2		245.1		220.933		57.5877		300.3		289		306.9		298.733		9.05226		649.2		967.1		607.2		741.167		196.788		518		1024
CAPN7		calpain 7		NM_014296		203357_s_at				203357_s_at						251.5		138.7		173.6		187.933		57.7498		208		216.4		237.8		220.733		15.3653		401.7		487		377.2		421.967		57.6373		490.5		517.3
CAPS		calcyphosine		AI683754		226424_at		226424_at								247.7		387.1		395.3		343.367		82.9512		185.6		131.8		214.9		177.433		42.1476		79.3		81.8		175.7		112.267		54.9491		222.3		32.2
CAPZA1		capping protein (actin filament) muscle Z-line, alpha 1		NM_006135		208374_s_at				208374_s_at						2777.8		1885		2685.1		2449.3		490.891		3229		2722.8		2937.8		2963.2		254.054		1802.2		1304.3		2198.6		1768.37		448.109		1744		1411.2
CAPZA2		capping protein (actin filament) muscle Z-line, alpha 2		AV685920		201237_at						201237_at				407.3		414.9		347.3		389.833		37.0304		583.9		635.6		565.5		595		36.3443		511.5		397		596.2		501.567		99.9708		507.9		437
CARD10		caspase recruitment domain family, member 10		AY028896		210026_s_at		210026_s_at		210026_s_at						1122.3		1248.3		459		943.2		424.036		815.6		730.4		1141.4		895.8		216.92		48.7		50		82.4		60.3667		19.0925		135.7		36.8
CARS		cysteinyl-tRNA synthetase		NM_001751		202402_s_at		202402_s_at		202402_s_at						262.1		217.3		652.2		377.2		239.208		181.8		201.9		227.9		203.867		23.1128		781.6		420.1		669.3		623.667		185.02		523.4		388.8
CASC5		cancer susceptibility candidate 5		BF248364		228323_at				228323_at		228323_at				192		82.9		41.8		105.567		77.6231		646.5		486.5		351.1		494.7		147.871		13.8		17.2		0.7		10.5667		8.71225		58.3		6.7
CASP1		caspase 1, apoptosis-related cysteine peptidase (interleukin 1, beta, convertase)		U13700		211368_s_at				211368_s_at						75.4		125		238.9		146.433		83.8308		186.7		171.3		166.4		174.8		10.5929		230.7		94.7		169.2		164.867		68.1035		72.9		91.9
CASP1 /// COP1		caspase 1, apoptosis-related cysteine peptidase (interleukin 1, beta, convertase) /// caspase-1 dominant-negative inhibitor pseudo-ICE		NM_052889		1552703_s_at				1552703_s_at						61.7		84.2		146.1		97.3333		43.7059		106.6		118.4		100.5		108.5		9.1		120.9		54.1		112.8		95.9333		36.4544		34.8		51.3
CASP3		caspase 3, apoptosis-related cysteine peptidase		NM_004346		202763_at				202763_at						474.9		431.8		519.1		475.267		43.6512		519.7		404.9		540.2		488.267		72.9216		289.5		206.7		341.8		279.333		68.1214		330.4		198.7
CASP6		caspase 6, apoptosis-related cysteine peptidase		BC000305		209790_s_at				209790_s_at						225.4		223.1		244.1		230.867		11.518		435.2		232.8		293.6		320.533		103.853		232.4		128.7		276.1		212.4		75.7079		207.9		79.7
CAV2		caveolin 2		NM_001233		203324_s_at		203324_s_at								1860.1		1401.7		1083.4		1448.4		390.45		2040.8		1757.3		1832.8		1876.97		146.82		1967.1		2852.7		2477.8		2432.53		444.532		2075.4		3183.7
CBFA2T2		core-binding factor, runt domain, alpha subunit 2; translocated to, 2		AI420611		238549_at				238549_at						106		165.6		78.8		116.8		44.3964		104.5		86.8		74.4		88.5667		15.1276		154		793.7		105.5		351.067		384.098		233.5		837.1
CBFB		core-binding factor, beta subunit		AF294326		206788_s_at		206788_s_at		206788_s_at						102.7		79.9		208.6		130.4		68.676		230.1		154.3		210.4		198.267		39.3297		245.4		334.2		287.9		289.167		44.4135		389.5		410.6
CBLB		Cas-Br-M (murine) ecotropic retroviral transforming sequence b		U26710		209682_at				209682_at						796.8		657		711.6		721.8		70.4559		399.3		569		526.9		498.4		88.3669		576.4		2311.1		521.6		1136.37		1017.72		769.8		2488
CBR1		carbonyl reductase 1		BC002511		209213_at				209213_at						537.8		388.6		623.8		516.733		119.007		918		348.9		570.7		612.533		286.847		377.1		93.1		214.1		228.1		142.517		327.8		67.4
CBR3		carbonyl reductase 3		NM_001236		205379_at		205379_at		205379_at						644.5		740.2		382.1		588.933		185.404		516.2		467.7		786.4		590.1		171.722		170.9		65.8		134.2		123.633		53.3408		81.9		41.4
CBR4		carbonyl reductase 4		NM_032783		1553693_s_at				1553693_s_at						82		110.5		45.9		79.4667		32.3744		52.5		24.1		42.2		39.6		14.3774		102.7		181.2		89.5		124.467		49.5738		148.4		110.2
CBS		cystathionine-beta-synthase		BE613178		212816_s_at				212816_s_at						15.8		163.4		414.9		198.033		201.791		48.7		31		49.3		43		10.3966		494.5		208.7		488		397.067		163.163		285.4		128.5
CBX1		chromobox homolog 1 (HP1 beta homolog Drosophila )		NM_006807		201518_at				201518_at		201518_at				1752.8		1557.5		1405.6		1571.97		174.051		2481.8		2446.8		2003.9		2310.83		266.388		1288.2		1156.4		1229.4		1224.67		66.0274		1464		1240.7
CBX3 /// LOC653972		chromobox homolog 3 (HP1 gamma homolog, Drosophila) /// similar to chromobox homolog 3		BE748755		201091_s_at				201091_s_at		201091_s_at				1487.8		1161.3		1403.5		1350.87		169.494		2556.9		2407.5		2211.3		2391.9		173.327		1481.3		985.1		1383.4		1283.27		262.819		1269.5		1508.1
CBX4		chromobox homolog 4 (Pc class homolog, Drosophila)		AI570531		227558_at				227558_at						563.8		539.7		669.4		590.967		68.9858		548.6		574.4		417.3		513.433		84.2474		744		1156		783.6		894.533		227.301		800.7		1454.4
CBX5		chromobox homolog 5 (HP1 alpha homolog, Drosophila)		L07515		209715_at				209715_at		209715_at				290.5		141.7		143.4		191.867		85.4232		509.9		475.4		354.7		446.667		81.4921		164.5		54.6		148.2		122.433		59.308		173.1		107.9
CCDC3		coiled-coil domain containing 3		AL136562		223316_at		223316_at		223316_at				223316_at		12.3		15.6		48.5		25.4667		20.0156		19.7		21.6		24.5		21.9333		2.4173		126.2		472.4		522.4		373.667		215.766		443.4		726
CCDC34		coiled-coil domain containing 34		AI458313		226287_at				226287_at		226287_at				211.8		232		102.3		182.033		69.7858		425.7		434.4		266.1		375.4		94.7565		168.8		114.2		115.3		132.767		31.2106		213		126.6
CCDC47		coiled-coil domain containing 47		AF113221		222432_s_at		222432_s_at		222432_s_at						247.9		347.4		473.3		356.2		112.957		456.1		520		480.7		485.6		32.2306		691.4		801.9		543.9		679.067		129.441		651.6		888.6
CCDC5		coiled-coil domain containing 5 (spindle associated)		AV715391		225297_at				225297_at		225297_at				747.6		956.5		451.9		718.667		253.541		1246.6		1217.4		1067.5		1177.17		96.0898		770.1		273.8		518.2		520.7		248.159		643.9		288.4
CCDC68		coiled-coil domain containing 68		NM_025214		220180_at				220180_at						23.2		50		1.6		24.9333		24.2465		31.7		26.6		8.9		22.4		11.9662		140.8		103.5		109.9		118.067		19.946		101.9		279.9
CCDC80		coiled-coil domain containing 80		AA570507		225241_at		225241_at								1640.1		1609.6		2799.9		2016.53		678.587		1828.9		1922.4		2550.8		2100.7		392.591		912.6		763.5		987		887.7		113.812		1403.1		738
CCDC88A		coiled-coil domain containing 88A		AB033038		225045_at		225045_at								276.8		247.4		284		269.4		19.3897		358.6		327.7		314.7		333.667		22.55		178		209.4		63.9		150.433		76.567		323.6		223.9
CCDC90A		coiled-coil domain containing 90A		NM_022102		220094_s_at						220094_s_at				589.6		388.8		571.7		516.7		111.126		849.5		874.2		626.3		783.333		136.554		817.7		488.1		794.4		700.067		183.938		587.8		422.1
CCDC91		Coiled-coil domain containing 91		BC035168		1570571_at				1570571_at						19		39.9		1.8		20.2333		19.0799		3.4		6		26.6		12		12.7106		64.5		115.9		73		84.4667		27.5518		101.8		102.6
CCDC99		coiled-coil domain containing 99		AF269167		221685_s_at				221685_s_at		221685_s_at				404.8		232.3		128.5		255.2		139.566		803.8		664.9		458.7		642.467		173.64		178.1		88.9		189.6		152.2		55.1201		260		70.3
CCL2		chemokine (C-C motif) ligand 2		S69738		216598_s_at		216598_s_at		216598_s_at						6789.9		7114.9		3514.9		5806.57		1991.28		2641.4		5151.7		6024.1		4605.73		1756.2		430.4		43.1		338.5		270.667		202.364		95.6		93.9
CCL7		chemokine (C-C motif) ligand 7		NM_006273		208075_s_at				208075_s_at						180.4		248.2		40.5		156.367		105.915		127.2		86.6		101.4		105.067		20.5469		1.5		1.3		6.6		3.13333		3.00389		5.8		1.2
CCNA2		cyclin A2		NM_001237		203418_at						203418_at		203418_at		157		109.8		88		118.267		35.2706		895.2		445.7		330.1		557		298.539		91.9		147.8		89.6		109.767		32.9579		147.9		138.2
CCNA2		cyclin A2		AI346350		213226_at				213226_at						374.5		269.2		138.3		260.667		118.331		1165.1		821.1		557.2		847.8		304.828		68.2		223.7		159.3		150.4		78.1311		201		203.1
CCNB1		cyclin B1		BE407516		214710_s_at		214710_s_at								985.1		554		372.1		637.067		314.829		4734		2617.7		1521.6		2957.77		1632.98		141.6		65.2		133.8		113.533		42.0392		275.8		67.2
CCNB1		cyclin B1		N90191		228729_at				228729_at		228729_at				173.6		194.2		107.8		158.533		45.1275		1356		821.7		459.1		878.933		451.181		31.6		7.3		44.2		27.7		18.7566		52.8		12.9
CCNB1IP1		cyclin B1 interacting protein 1		NM_021178		217988_at		217988_at		217988_at						424.1		433		1031.6		629.567		348.2		472.1		369.4		335.7		392.4		71.0492		1371.6		1954.6		1023.8		1450		470.327		665.9		1866
CCNB2		cyclin B2		NM_004701		202705_at		202705_at		202705_at		202705_at				791.2		407.1		289.9		496.067		262.225		2726.5		1545.3		1295.7		1855.83		764.278		79.4		39.4		110.7		76.5		35.7384		194		46.9
CCND2		cyclin D2		NM_001759		200953_s_at		200953_s_at		200953_s_at						7.5		11.4		99.4		39.4333		51.9693		3.3		20.4		38.1		20.6		17.4009		332.3		370.1		186.5		296.3		96.9497		104.8		232.9
CCND3		cyclin D3		NM_001760		201700_at		201700_at		201700_at						432.2		301.1		517.9		417.067		109.189		426		561.5		510.4		499.3		68.4286		794.8		1151.4		762.1		902.767		215.943		818.7		1179.4
CCNDBP1		cyclin D-type binding-protein 1		AF246144		223084_s_at								223084_s_at		577.3		636.8		687.9		634		55.3531		634.8		626.2		799.3		686.767		97.5515		732		448.8		736.5		639.1		164.82		539.7		310.7
CCNE2		cyclin E2		NM_004702		205034_at				205034_at						247		138.3		24.9		136.733		111.058		187.1		236.5		206.5		210.033		24.8888		35		17.6		44		32.2		13.4209		66.8		11.9
CCNF		cyclin F		NM_001761		204826_at				204826_at						50.9		18.2		61.9		43.6667		22.7302		182.9		106.9		97.9		129.233		46.694		47.5		52.4		15.8		38.5667		19.8681		58.5		37.8
CCNG2		cyclin G2		L49506		211559_s_at		211559_s_at		211559_s_at						227.1		438.4		653.5		439.667		213.203		547.3		352.9		365		421.733		108.912		1375.6		1989		1205.9		1523.5		411.967		1039.4		1910.7
CCNI		Cyclin I		BG530368		208655_at		208655_at		208655_at						2272.4		2592.8		3784.1		2883.1		796.564		2046.4		2351.4		2122.7		2173.5		158.719		4477.2		7082.2		4181.9		5247.1		1596.09		4158.2		7933
CCNL1		cyclin L1		AF367476		1555411_a_at				1555411_a_at						984.4		1238.4		384		868.933		438.747		351.2		437.3		587.8		458.767		119.752		459.7		997.5		364		607.067		341.494		474.6		1240.8
CCNL1		Cyclin L1		AY034790		1555827_at		1555827_at				1555827_at				231.6		420.2		131.7		261.167		146.505		77.5		48.8		96.7		74.3333		24.1065		25.3		95		22		47.4333		41.227		36.6		282.2
CCNY		cyclin Y		AI921096		224651_at						224651_at				445.3		480.8		465.8		463.967		17.8209		280.2		256.2		413.1		316.5		84.5143		262.5		298.7		404.8		322		73.956		307.6		237.5
CCNYL1		Cyclin Y-like 1		AK026922		227280_s_at				227280_s_at						767.1		642.9		645.5		685.167		70.9683		1069.9		1601		1295.5		1322.13		266.55		302.8		197.6		477.7		326.033		141.488		361.5		146.3
CCNYL1		cyclin Y-like 1		AW135279		228810_at						228810_at				188.5		199.3		249.8		212.533		32.7225		458.6		691.8		541.8		564.067		118.184		143.8		163.7		266.7		191.4		65.9664		186.6		113
CCT2		chaperonin containing TCP1, subunit 2 (beta)		AL545982		201946_s_at				201946_s_at						1226.2		960.2		1323.1		1169.83		187.902		1919.4		1481.1		1361.4		1587.3		293.768		1045		472.9		1336		951.3		439.113		1060.9		447.2
CCT5		chaperonin containing TCP1, subunit 5 (epsilon)		AF275798		208696_at				208696_at						1549.4		879.7		1549.4		1326.17		386.651		2231.3		1988.9		1354.7		1858.3		452.658		989.1		282.4		1354.2		875.233		544.897		981		300.3
CCT6A		chaperonin containing TCP1, subunit 6A (zeta 1)		NM_001762		201327_s_at				201327_s_at						1378.3		1268.3		1244.5		1297.03		71.378		1950.3		1712.1		1635.5		1765.97		164.168		1297.4		709.6		1442.5		1149.83		388.095		1239.3		720
CD109		CD109 molecule		AL110152		226545_at								226545_at		1437		1895.3		1268.4		1533.57		324.414		1426.8		1243.1		1445.8		1371.9		111.948		1081.3		1857.5		1214.9		1384.57		414.984		2514		2069.3
CD109		CD109 molecule		BF978262		239719_at				239719_at						130		147.9		121.8		133.233		13.347		61.6		71.6		101.9		78.3667		20.9848		77.3		163.5		65.1		101.967		53.6374		203.3		178.1
CD24		CD24 molecule		BG327863		208650_s_at								208650_s_at		28.2		4.5		17.9		16.8667		11.8837		10.2		15.1		6.3		10.5333		4.40946		155.3		99.6		201.5		152.133		51.0238		39.6		90.5
CD24		CD24 molecule		AA761181		209771_x_at		209771_x_at								116.3		9.7		86		70.6667		54.9293		58.8		25		26.6		36.8		19.0693		480.3		296.6		453.8		410.233		99.2973		129.5		426.4
CD248		CD248 molecule, endosialin		NM_020404		219025_at		219025_at		219025_at						1201.1		3147.7		1321.6		1890.13		1090.75		805.4		2285.1		1865.3		1651.93		762.576		656.7		170		1032.9		619.867		432.628		896.6		131.2
CD302		CD302 molecule		NM_014880		203799_at				203799_at						512.2		726.1		1110.5		782.933		303.172		493.8		464.6		411.7		456.7		41.6162		884.8		1112.6		902.4		966.6		126.746		619.2		982.4
CD44		CD44 molecule (Indian blood group)		AV700298		217523_at				217523_at						147.4		276.5		105.2		176.367		89.2481		104		64.6		51.6		73.4		27.2859		63.5		266		53.3		127.6		119.966		163.8		270.9
CD44		CD44 molecule (Indian blood group)		BE467023		229221_at		229221_at								275.6		200.3		193.4		223.1		45.597		198.7		73.7		137.4		136.6		62.5038		75.9		52.9		62.1		63.6333		11.5764		77.4		86.7
CD46		CD46 molecule, complement regulatory protein		AL570661		208783_s_at				208783_s_at						962.2		1130.6		1417.9		1170.23		230.421		951.8		892.8		1056		966.867		82.6366		1168.5		1450.9		1374.8		1331.4		146.117		1373.3		1531.1
CD47		CD47 molecule		AA446657		242974_at				242974_at						3.7		43.9		4.4		17.3333		23.0101		2.4		17.7		40.2		20.1		19.0139		48.9		311.7		34		131.533		156.207		76.7		542.4
CD59		CD59 molecule, complement regulatory protein		BE379006		212463_at				212463_at						1016.5		691.6		854.2		854.1		162.45		566.6		615.1		673.9		618.533		53.7323		557.6		1750.1		567.2		958.3		685.736		941.9		1798.5
CD99L2		CD99 molecule-like 2		AL136580		223041_at		223041_at								469.9		254.2		539.1		421.067		148.595		224		180.1		264.1		222.733		42.0143		1478.1		389.1		718.3		861.833		558.508		520.9		339.4
CDADC1		cytidine and dCMP deaminase domain containing 1		AL138875		233647_s_at		233647_s_at								209.9		220.7		252.9		227.833		22.3699		357		380.8		307.1		348.3		37.6124		360.5		786.5		406		517.667		233.925		308.2		916.3
CDC123		cell division cycle 123 homolog (S. cerevisiae)		NM_006023		201725_at				201725_at						1685.9		1117.6		1150.3		1317.93		319.088		1697.8		1549.1		1292.7		1513.2		204.922		1126.1		390.5		1281		932.533		475.761		1067.2		440.6
CDC14B		CDC14 cell division cycle 14 homolog B (S. cerevisiae)		AK024886		234605_at				234605_at						2.4		57.2		14.7		24.7667		28.7535		12.4		2.8		17.1		10.7667		7.28858		38.5		104.4		13		51.9667		47.1646		54.2		136.6
CDC2		cell division cycle 2, G1 to S and G2 to M		D88357		210559_s_at				210559_s_at		210559_s_at				506.9		184.6		128.8		273.433		204.104		1896.1		1189.5		745.3		1276.97		580.365		155.3		107		157.9		140.067		28.6661		227.4		109.8
CDC20		cell division cycle 20 homolog (S. cerevisiae)		NM_001255		202870_s_at				202870_s_at		202870_s_at				243.3		134.5		122.2		166.667		66.6508		1620.4		818.5		523.5		987.467		567.635		45.2		16.2		43.1		34.8333		16.1711		137.1		14.4
CDC25A		cell division cycle 25 homolog A (S. pombe)		AY137580		1555772_a_at				1555772_a_at						24.3		47.8		15.8		29.3		16.5756		32.5		76.1		36.9		48.5		24.0033		12.7		0.7		12.3		8.56667		6.81567		2.6		13.3
CDC25B		cell division cycle 25 homolog B (S. pombe)		NM_021873		201853_s_at		201853_s_at		201853_s_at						464.3		661.5		1329.4		818.4		453.39		1291.6		798.4		790.3		960.1		287.116		274.6		219.4		255.5		249.833		28.0329		260		261.6
CDC25C		cell division cycle 25 homolog C (S. pombe)		NM_001790		205167_s_at				205167_s_at						83.5		52.4		11.4		49.1		36.1631		248.9		197.7		91.3		179.3		80.395		14.8		22.8		11.9		16.5		5.64535		27		0.8
CDC27		cell division cycle 27 homolog (S. cerevisiae)		AL566824		217879_at						217879_at				620.8		530.1		490.5		547.133		66.7991		886.2		823.3		762.4		823.967		61.9027		572.7		446.2		668.6		562.5		111.55		594.4		475.6
CDC2L5		Cell division cycle 2-like 5 (cholinesterase-related cell division controller)		AK024379		232266_x_at				232266_x_at						580.2		553.9		389.2		507.767		103.52		463.6		363.9		454.8		427.433		55.1971		760.7		1753.6		581.9		1032.07		631.229		1389.3		1617.7
CDC2L6		cell division cycle 2-like 6 (CDK8-like)		AB028951		212899_at				212899_at						219.2		229.9		237.7		228.933		9.28781		259.7		180.4		156.7		198.933		53.9431		153.8		434.7		214.2		267.567		147.859		252		327.4
CDC34		cell division cycle 34 homolog (S. cerevisiae)		BG476661		212540_at		212540_at		212540_at						215.2		184.2		276.9		225.433		47.1897		141		177.2		157.7		158.633		18.118		281.1		323.4		315.6		306.7		22.5107		233.8		371.1
CDC42 /// LOC643751		cell division cycle 42 (GTP binding protein, 25kDa) /// similar to cell division cycle 42		BC002711		208727_s_at		208727_s_at		208727_s_at						3816.8		3682.4		602.7		2700.63		1818.11		1012.1		1171.9		1318.5		1167.5		153.247		356.7		292.3		366.6		338.533		40.3441		339.1		344.4
CDC42EP3		CDC42 effector protein (Rho GTPase binding) 3		AI754416		209286_at		209286_at		209286_at						1357.5		1296.7		1250.4		1301.53		53.7133		726.2		1269.2		624.1		873.167		346.753		471.5		368.8		659.5		499.933		147.421		523.5		330.4
CDC42EP5		CDC42 effector protein (Rho GTPase binding) 5		AW084544		227850_x_at		227850_x_at		227850_x_at						352.9		451.9		995.5		600.1		345.986		293.3		543.4		570.8		469.167		152.92		1175.9		1494.3		785.4		1151.87		355.061		564.6		1298.2
CDC6		cell division cycle 6 homolog (S. cerevisiae)		U77949		203967_at				203967_at		203967_at				69.4		108.9		34.5		70.9333		37.2237		157.9		185.1		220		187.667		31.1295		27.8		12.3		44.9		28.3333		16.3065		52.3		9.7
CDC7		cell division cycle 7 homolog (S. cerevisiae)		NM_003503		204510_at				204510_at		204510_at				173.5		70.9		64.5		102.967		61.1674		225		121.2		283.9		210.033		82.3761		55.2		28.6		55.9		46.5667		15.5635		115.4		27.1
CDCA2		cell division cycle associated 2		AI248208		236957_at				236957_at						174.1		191.8		81.5		149.133		59.237		208.4		170.6		139.7		172.9		34.4077		50.4		57.9		31.5		46.6		13.604		53.8		61.1
CDCA3		cell division cycle associated 3		NM_031299		221436_s_at				221436_s_at						224.6		100.8		44.8		123.4		92.0059		697.8		418.9		323.4		480.033		194.543		33.7		17.6		41.2		30.8333		12.0583		87.8		4.7
CDCA3		cell division cycle associated 3		BC002551		223307_at						223307_at				574.6		344.7		189.2		369.5		193.893		1668.2		1148.9		1029.9		1282.33		339.426		109.7		44.1		121.2		91.6667		41.5933		180.1		40.9
CDCA4		cell division cycle associated 4		NM_017955		218399_s_at						218399_s_at				236.8		288.3		216.8		247.3		36.8883		398		452.4		439.9		430.1		28.4933		199.5		250.9		250.5		233.633		29.561		287.7		227.6
CDCA5		cell division cycle associated 5		BE614410		224753_at						224753_at				107.3		35.5		5.6		49.4667		52.2688		198.8		210.6		119		176.133		49.8294		62.9		8		65.1		45.3333		32.3503		76.7		91.8
CDCA7		cell division cycle associated 7		AY029179		224428_s_at				224428_s_at		224428_s_at				185.2		226.4		95.4		169		66.9857		365		480.1		421.9		422.333		57.5512		46		27.2		93.7		55.6333		34.2807		122.6		2.7
CDCA8		cell division cycle associated 8		BC001651		221520_s_at				221520_s_at		221520_s_at				114.3		64		46.5		74.9333		35.1975		695.4		411.6		266.7		457.9		218.068		28.9		22.8		38.4		30.0333		7.86151		83		10
CDK2AP2		CDK2-associated protein 2		NM_005851		203252_at		203252_at								176.5		114.7		202.4		164.533		45.058		259.5		224.3		155.2		213		53.0602		307.8		299.1		331.2		312.7		16.6015		393.8		217.7
CDK6		cyclin-dependent kinase 6		AW051349		224847_at		224847_at								487.7		349.3		331.3		389.433		85.576		402.2		464.9		445.7		437.6		32.1252		640.2		618.5		886.7		715.133		148.977		1108.1		598.5
CDK6		cyclin-dependent kinase 6		AA922068		224848_at				224848_at						313.5		246.3		164		241.267		74.877		234.3		259.8		282.4		258.833		24.0646		516.8		506.4		570.7		531.3		34.5154		655.6		468.9
CDK9		cyclin-dependent kinase 9		NM_001261		203198_at				203198_at						44.6		52.3		114.7		70.5333		38.4427		94.9		64.9		52.1		70.6333		21.9685		159.4		191		133.8		161.4		28.6524		178.6		202.5
CDKN1A		cyclin-dependent kinase inhibitor 1A (p21, Cip1)		NM_000389		202284_s_at				202284_s_at						1485		1418.4		2331.2		1744.87		508.87		854.1		1264.9		1047.8		1055.6		205.511		3083.9		3223.4		1681.5		2662.93		852.803		1989.7		2604.1
CDKN1C		cyclin-dependent kinase inhibitor 1C (p57, Kip2)		R78668		213182_x_at		213182_x_at		213182_x_at						42.8		5		79		42.2667		37.0029		6.6		14.1		21.3		14		7.35051		181.3		552.9		88.4		274.2		245.79		93.5		378.9
CDKN2C		cyclin-dependent kinase inhibitor 2C (p18, inhibits CDK4)		NM_001262		204159_at						204159_at				1204.5		987.7		1064.3		1085.5		109.944		2266.2		1622.2		1332.2		1740.2		478.05		1423.1		798.4		1164.7		1128.73		313.899		1162.3		980.3
CDKN3		cyclin-dependent kinase inhibitor 3 (CDK2-associated dual specificity phosphatase)		AF213033		209714_s_at		209714_s_at		209714_s_at						1030.2		951.8		309.9		763.967		395.182		2345.2		1547.8		1207.8		1700.27		583.827		154		54.3		151.7		120		56.9095		290.3		43.8
CDKN3		cyclin-dependent kinase inhibitor 3 (CDK2-associated dual specificity phosphatase)		AF213040		1555758_a_at						1555758_a_at				1287		1177		508.8		990.933		421.147		3082		1963.7		1558.7		2201.47		788.993		194.8		85.5		206.3		162.2		66.6726		339.9		62.6
CDO1		cysteine dioxygenase, type I		NM_001801		204154_at		204154_at		204154_at						187.3		107.7		454.7		249.9		181.773		305		188.5		209.8		234.433		62.0336		658.4		2517.9		1047.8		1408.03		980.694		589		3511.2
CDRT4		CMT1A duplicated region transcript 4		AV702789		228482_at		228482_at		228482_at						58.8		85.1		124.3		89.4		32.961		96.7		68.5		112.1		92.4333		22.1109		166.1		353.5		143.7		221.1		115.207		140.4		312.6
CDV3		CDV3 homolog (mouse)		AI928407		213554_s_at		213554_s_at								213.3		197.2		342		250.833		79.362		209.3		252.6		204.9		222.267		26.3614		441.8		604.8		380.1		475.567		116.093		389.2		587.4
CEBPD		CCAAT/enhancer binding protein (C/EBP), delta		AV655640		213006_at				213006_at						207		221.2		371.3		266.5		91.0368		57.1		100.6		87.8		81.8333		22.3554		273.1		1072.8		262.4		536.1		464.827		210.7		1325.7
CEBPG		CCAAT/enhancer binding protein (C/EBP), gamma		NM_001806		204203_at		204203_at						204203_at		196.3		87.3		397.6		227.067		157.421		184.5		162		159.1		168.533		13.9034		722.8		282.2		522		509		220.587		370.5		244.7
CEBPG		CCAAT/enhancer binding protein (C/EBP), gamma		BE622659		225527_at				225527_at						106.2		88.8		269.8		154.933		99.8572		114.1		163.2		121.2		132.833		26.5368		350.1		342.4		410.8		367.767		37.4663		273.6		327.1
CENPA		centromere protein A		NM_001809		204962_s_at		204962_s_at		204962_s_at		204962_s_at				261.3		213.7		81.3		185.433		93.2698		1566		1023.8		603.5		1064.43		482.535		38.5		38.6		53.1		43.4		8.4006		109.2		37.2
CENPE		centromere protein E, 312kDa		NM_001813		205046_at				205046_at		205046_at				139		71.3		26.6		78.9667		56.5908		557		337.3		242.2		378.833		161.457		16.5		36.8		2.4		18.5667		17.2929		50.1		22.1
CENPF		centromere protein F, 350/400ka (mitosin)		NM_005196		207828_s_at		207828_s_at		207828_s_at		207828_s_at				385.9		230		157.4		257.767		116.753		1261.5		691		504.7		819.067		394.319		66.3		34.6		21.6		40.8333		22.9927		200.7		22.8
CENPH		centromere protein H		AL572471		231772_x_at				231772_x_at		231772_x_at				258.4		117		54		143.133		104.676		437.6		382.8		288.7		369.7		75.3094		63.4		41.1		74		59.5		16.7932		82.5		50.3
CENPI		centromere protein I		NM_006733		207590_s_at				207590_s_at						17		21		27.6		21.8667		5.35288		87.8		51.1		69.1		69.3333		18.3511		13.5		22.3		15.9		17.2333		4.54899		35.8		14.7
CENPJ		centromere protein J		AF139625		223513_at						223513_at				105.6		15.3		43.4		54.7667		46.2106		302.6		278.4		183.6		254.867		62.8937		54.5		158.4		53		88.6333		60.4244		120.4		192.3
CENPK		centromere protein K		BC005400		222848_at				222848_at		222848_at				143.5		246.1		60.1		149.9		93.165		961.1		547.2		550		686.1		238.161		96.9		42.8		102.2		80.6333		32.8716		203.6		49.1
CENPM		centromere protein M		NM_024053		218741_at				218741_at		218741_at				220.1		128.5		63.6		137.4		78.6287		395.9		258.3		284.8		313		73.006		19.2		2.4		28.9		16.8333		13.4076		71.9		3.2
CENPN		centromere protein N		AK023669		222118_at				222118_at		222118_at				50.8		78.9		46.6		58.7667		17.562		234.7		166.5		134.5		178.567		51.1783		24.8		16.3		45.7		28.9333		15.1296		46.4		14.6
CENPO		centromere protein O		BE326728		226118_at				226118_at		226118_at				103.6		45.2		47		65.2667		33.2098		149.3		250.2		260.6		220.033		61.4772		48.7		8.8		61		39.5		27.289		78.2		19.8
CENPQ		centromere protein Q		NM_018132		219294_at						219294_at				78.1		78.3		42.8		66.4		20.4384		206.2		76.1		158.8		147.033		65.8433		101.4		95.6		55.2		84.0667		25.1669		104.6		84.1
CEP164		centrosomal protein 164kDa		BC000602		1558953_s_at		1558953_s_at		1558953_s_at						491.5		479.9		297.4		422.933		108.87		476.7		370		369.1		405.267		61.8647		179.1		202.3		214.8		198.733		18.1153		291.7		152.8
CEP27		centrosomal protein 27kDa		NM_018097		220071_x_at				220071_x_at						321.4		365.3		177.3		288		98.3497		256.5		219.2		141.3		205.667		58.7803		277.4		486.6		209.5		324.5		144.43		390.5		385.6
CEP350		centrosomal protein 350kDa		NM_014810		204373_s_at				204373_s_at				204373_s_at		522.9		543.1		578.4		548.133		28.0903		390.5		437.8		550		459.433		81.9211		364.9		922.1		212.8		499.933		373.433		561.3		1123.5
CEP55		centrosomal protein 55kDa		NM_018131		218542_at		218542_at		218542_at		218542_at				356.8		215.3		158.6		243.567		102.079		1605.2		1148.3		728.9		1160.8		438.284		60.9		26.4		67.7		51.6667		22.1441		141.2		23.7
CEP76		centrosomal protein 76kDa		AW002970		52285_f_at				52285_f_at						114.9		116.2		148.1		126.4		18.804		230.8		170.4		190.3		197.167		30.7799		121		84.8		135.5		113.767		26.1125		132.4		94.8
CERCAM		cerebral endothelial cell adhesion molecule		AA654142		224794_s_at				224794_s_at						311.2		567		476.2		451.467		129.681		280.8		493.2		422.2		398.733		108.127		772.5		668.6		689.7		710.267		54.9185		708		555.8
CERK		ceramide kinase		NM_022766		218421_at		218421_at		218421_at						202.4		191.4		264.2		219.333		39.243		261.1		230		236.9		242.667		16.3323		376		493		395.3		421.433		62.7253		404		423
CFB		complement factor B		NM_001710		202357_s_at		202357_s_at		202357_s_at						253.7		660.2		527.3		480.4		207.269		263		164.3		225.9		217.733		49.8542		110.6		79.1		153.1		114.267		37.136		133.2		82.2
CFDP1		craniofacial development protein 1		D85939		210701_at				210701_at						9.4		31.2		20		20.2		10.9014		5		12.2		22.5		13.2333		8.79564		75.3		122		50.2		82.5		36.4375		131.8		70.6
CFH		complement factor H		X04697		213800_at				213800_at						173.2		242.2		233.5		216.3		37.5783		140.9		134		154.3		143.067		10.322		272.5		749.8		387.4		469.9		249.115		305.6		787.5
CFH /// CFHR1		complement factor H /// complement factor H-related 1		X56210		215388_s_at				215388_s_at						744.4		1087.9		798.7		877		184.652		629.7		455		596.2		560.3		92.718		1003		1832		979		1271.33		485.7		837.2		2112.8
CFI		complement factor I		NM_000204		203854_at		203854_at		203854_at						203.6		348.5		245.8		265.967		74.5253		254.9		101.8		173.9		176.867		76.5931		49.6		29.7		98.6		59.3		35.4594		93.3		14.9
CFL2		cofilin 2 (muscle)		AF134802		224352_s_at		224352_s_at		224352_s_at						1256.2		1498.9		1200.2		1318.43		158.777		1216.8		2008.5		1839.3		1688.2		416.918		369.5		549.7		775.7		564.967		203.53		569.5		857.3
CFLAR		CASP8 and FADD-like apoptosis regulator		AI634046		239629_at		239629_at		239629_at						71.3		136.4		64.6		90.7667		39.6614		52.7		32.6		114.5		66.6		42.6827		135.7		917.3		191.4		414.8		436.068		288		1057.9
CG012		hypothetical gene CG012		AL049782		215318_at		215318_at		215318_at						38.1		18.9		10.6		22.5333		14.1054		52		23		5.4		26.8		23.5313		104		498		87.7		229.9		232.324		99.9		520.5
CGRRF1		cell growth regulator with ring finger domain 1		NM_006568		204605_at		204605_at								194.1		293.4		229.4		238.967		50.3365		256.7		259.9		246.9		254.5		6.77348		349.5		353.3		354.8		352.533		2.73191		262		329.5
CH25H		cholesterol 25-hydroxylase		NM_003956		206932_at		206932_at		206932_at						1156.4		1091.5		131.3		793.067		574.025		922.3		525.2		849		765.5		211.309		126		17		83.2		75.4		54.917		82.7		11.8
CHAC1		ChaC, cation transport regulator homolog 1 (E. coli)		NM_024111		219270_at								219270_at		111.9		135.7		390.1		212.567		154.208		8.1		86.1		114.4		69.5333		55.0524		1124.7		253.6		949.2		775.833		460.701		589.3		186.2
CHAC2		ChaC, cation transport regulator homolog 2 (E. coli)		AI191897		235117_at				235117_at						172.5		54.9		68.3		98.5667		64.3777		185.4		178.6		168.4		177.467		8.55648		66.8		1.3		86.6		51.5667		44.6437		74.5		19.7
CHAF1A		chromatin assembly factor 1, subunit A (p150)		BF062223		214426_x_at				214426_x_at						117.1		83.3		48		82.8		34.5527		194.8		266.8		249.1		236.9		37.5184		59.1		38.8		52.8		50.2333		10.3905		80.3		37.5
CHCHD3		coiled-coil-helix-coiled-coil-helix domain containing 3		NM_017812		217972_at				217972_at						727.8		555.5		792.1		691.8		122.339		863.9		917.7		845.6		875.733		37.4783		586		283		714.7		527.9		221.637		461.4		267.8
CHD2		Chromodomain helicase DNA binding protein 2		AV756026		225951_s_at		225951_s_at								1289.2		1571.2		2033.6		1631.33		375.826		1638.2		1130.9		1486		1418.37		260.325		2767.3		3543.7		2873.4		3061.47		420.982		1920.6		3661.8
CHD2		Chromodomain helicase DNA binding protein 2		AW190862		243134_at								243134_at		50.3		68.3		58.1		58.9		9.02663		46.3		43.2		46.6		45.3667		1.88237		101.9		234.9		75.2		137.333		85.5433		147.8		377.8
CHD2		chromodomain helicase DNA binding protein 2		BC007347		1554015_a_at				1554015_a_at						25		20.4		48.3		31.2333		14.9581		20		29.1		49.5		32.8667		15.1064		114.6		147.5		74.6		112.233		36.5076		126.4		296.9
CHD9		chromodomain helicase DNA binding protein 9		NM_025134		220586_at				220586_at						4.6		26.2		2.2		11		13.2182		5.7		2.9		4.5		4.36667		1.40475		52.3		65		27.3		48.2		19.1815		61.6		81.3
CHEK1		CHK1 checkpoint homolog (S. pombe)		NM_001274		205393_s_at						205393_s_at				153.2		150.6		124.4		142.733		15.9303		401.1		327.2		227.4		318.567		87.1712		119.5		154.4		156.1		143.333		20.6578		139.6		170.8
CHEK1		CHK1 checkpoint homolog (S. pombe)		NM_001274		205394_at				205394_at						300.9		191.7		208.8		233.8		58.7359		337.3		346.4		316.1		333.267		15.5475		112.8		174.6		143.2		143.533		30.9013		132.3		147.3
ChGn		chondroitin beta1,4 N-acetylgalactosaminyltransferase		NM_018371		219049_at				219049_at						1347.3		1645.3		769.7		1254.1		445.178		1825.2		1634.6		1428.3		1629.37		198.502		356.6		793.2		261.6		470.467		283.503		816.8		558.6
CHI3L1		chitinase 3-like 1 (cartilage glycoprotein-39)		M80927		209396_s_at		209396_s_at		209396_s_at						12610.9		13202.3		27863.2		17892.1		8640.26		12943.1		8837.4		10954.6		10911.7		2053.19		598.3		750.6		2955.8		1434.9		1319.34		2277.8		631
CHI3L2		chitinase 3-like 2		U58515		213060_s_at		213060_s_at		213060_s_at		213060_s_at				414.3		398.5		398.8		403.867		9.03678		267.6		126.2		199.7		197.833		70.7185		2073.6		4642.2		686		2467.27		2007.26		1204.7		2759.5
CHML		choroideremia-like (Rab escort protein 2)		AJ293392		1565951_s_at		1565951_s_at		1565951_s_at						78.7		76.1		62.1		72.3		8.92861		53.3		20.5		84.5		52.7667		32.0033		15.5		0.6		6.3		7.46667		7.5182		28.9		13
CHMP4B		chromatin modifying protein 4B		AW299290		225119_at				225119_at						202.9		186.8		195.6		195.1		8.06164		148.5		162.9		231.3		180.9		44.2375		261.3		256.3		264.2		260.6		3.99625		343.8		268
CHN1		chimerin (chimaerin) 1		BF339445		212624_s_at								212624_s_at		311.4		293.6		127.1		244.033		101.658		195.9		500.4		336		344.1		152.412		420.3		159.7		365.1		315.033		137.325		198.7		144.7
CHPT1		choline phosphotransferase 1		AF195624		221675_s_at		221675_s_at		221675_s_at						675.1		493.2		428		532.1		128.061		526.3		571.4		570.8		556.167		25.867		1303.2		914		947.8		1055		215.611		825.2		919.3
CHRDL1		chordin-like 1		AL049176		209763_at		209763_at								431		305.9		93.1		276.667		170.836		150.2		47.6		10.2		69.3333		72.4862		6.9		21.8		26.4		18.3667		10.1933		76.3		16.9
CHST2		carbohydrate (N-acetylglucosamine-6-O) sulfotransferase 2		NM_004267		203921_at		203921_at		203921_at						252.7		213.4		231		232.367		19.6856		203.2		182.8		125.8		170.6		40.1163		761.9		712.1		733.8		735.933		24.9684		721.1		402.5
CHST3		carbohydrate (chondroitin 6) sulfotransferase 3		AB017915		32094_at		32094_at								299		199		177.6		225.2		64.8022		234.6		349.9		339.5		308		63.7786		342.9		352.8		378		357.9		18.0972		535.2		201.3
CHST6		carbohydrate (N-acetylglucosamine 6-O) sulfotransferase 6		AF280086		223786_at				223786_at						3.9		35.1		3		14		18.2787		4.4		51.5		34.8		30.2333		23.8798		86.6		109.1		57.9		84.5333		25.6625		116.6		91
CHSY1		carbohydrate (chondroitin) synthase 1		NM_014918		203044_at						203044_at				1609.3		1364.2		1044.4		1339.3		283.272		2308.1		2075.7		1810.1		2064.63		249.184		1169.9		2293.4		1171.3		1544.87		648.249		1978.6		1573.5
CHSY-2		chondroitin synthase-2		AI076484		242100_at		242100_at				242100_at				202.6		268.3		150.1		207		59.2227		412.6		933		456.7		600.767		288.566		212.3		739		462.6		471.3		263.458		342.5		964.6
CHUK		conserved helix-loop-helix ubiquitous kinase		AF080157		209666_s_at				209666_s_at						158.4		236.8		131.9		175.7		54.5479		240.6		358.1		205.3		268		80.0002		184.7		114.4		275.3		191.467		80.6631		182.5		83.9
CIAO1		cytosolic iron-sulfur protein assembly 1 homolog (S. cerevisiae)		NM_004804		203536_s_at				203536_s_at						271.9		270.5		229.6		257.333		24.028		489.1		308.5		287.1		361.567		110.964		215.9		156.3		189.1		187.1		29.8503		222.4		105.5
CIAPIN1		cytokine induced apoptosis inhibitor 1		NM_020313		208424_s_at				208424_s_at						229.9		245.2		255		243.367		12.65		282.8		282.3		263.4		276.167		11.0591		261		88.8		231.1		193.633		92.011		165.1		79.4
CILP2		cartilage intermediate layer protein 2		BC034926		1552288_at				1552288_at						27		31.4		8.6		22.3333		12.0952		2.3		3		7.1		4.13333		2.59294		1039.6		1409.5		623.8		1024.3		393.073		319.2		1360.7
CILP2		cartilage intermediate layer protein 2		BC034926		1552289_a_at		1552289_a_at								90.3		28.3		9		42.5333		42.4778		49.9		5.5		55.2		36.8667		27.2933		2099		3112		1435.2		2215.4		844.438		796		2883.1
CIRBP		cold inducible RNA binding protein		AW027567		228519_x_at				228519_x_at						181.4		81.8		115.4		126.2		50.6707		75		76.3		106.5		85.9333		17.8231		146		197		153		165.333		27.6466		154.3		193.6
CIRH1A		cirrhosis, autosomal recessive 1A (cirhin)		AL578336		230656_s_at				230656_s_at						510		346.8		654.2		503.667		153.798		665		505.2		474.2		548.133		102.39		508.1		171.7		484.1		387.967		187.676		377.8		171.7
CITED2		Cbp/p300-interacting transactivator, with Glu/Asp-rich carboxy-terminal domain, 2		AF109161		209357_at						209357_at				4312.6		4378		4833.8		4508.13		283.925		2395		2805.9		3899.6		3033.5		777.693		1884.5		3033.3		2819.6		2579.13		610.986		1757.1		3401.6
CKAP2		cytoskeleton associated protein 2		NM_018204		218252_at		218252_at		218252_at		218252_at				472.9		377.7		238.4		363		117.939		1949.1		903		798.6		1216.9		636.249		122.2		86.6		156.3		121.7		34.8527		179		46.6
CKAP2L		cytoskeleton associated protein 2-like		AW088063		229610_at				229610_at		229610_at				99.8		83.4		34.1		72.4333		34.1954		268		238.4		221.3		242.567		23.6272		35.7		11.3		25.4		24.1333		12.2492		83.4		5
CKAP4		cytoskeleton-associated protein 4		AW029619		200998_s_at		200998_s_at		200998_s_at						3484		2905.3		2285.5		2891.6		599.367		2602.5		3862.5		2637.1		3034.03		717.682		1472.1		966.5		992.1		1143.57		284.806		1776.3		883.3
CKAP5		cytoskeleton associated protein 5		AI143124		212832_s_at						212832_s_at				379.4		369.2		310.5		353.033		37.1863		713.9		472.1		616.8		600.933		121.678		331.8		345.1		368.5		348.467		18.5802		346.4		289.8
CKLF		chemokine-like factor		NM_016951		219161_s_at						219161_s_at				484.7		394.1		386.7		421.833		54.5697		688.2		605		513.8		602.333		87.2306		424.8		234.6		467.7		375.7		124.065		472		224.8
CKLF		chemokine-like factor		AF096895		223451_s_at				223451_s_at						713.9		460.1		299.4		491.133		208.985		828.3		625.7		579.1		677.7		132.488		514.1		176.5		418.9		369.833		174.066		350.7		140.5
CKS1B		CDC28 protein kinase regulatory subunit 1B		NM_001826		201897_s_at				201897_s_at		201897_s_at				710.6		503.2		436.4		550.067		142.982		1905.8		1265.9		884.6		1352.1		516.028		671		396.6		603.3		556.967		142.947		613.1		537.5
CKS2		CDC28 protein kinase regulatory subunit 2		NM_001827		204170_s_at				204170_s_at		204170_s_at				1236.7		813.8		719.6		923.367		275.412		5048.8		3108		2112.5		3423.1		1493.3		578.7		644.8		395.8		539.767		128.985		694.9		2155.6
CLASP1		cytoplasmic linker associated protein 1		AA176798		212752_at		212752_at		212752_at						114.3		247.4		196.3		186		67.1451		198.1		181.9		207.3		195.767		12.8598		213.7		421.4		320		318.367		103.86		289.3		424.1
CLASP2		cytoplasmic linker associated protein 2		AI741784		212306_at		212306_at								145.1		124.4		130.3		133.267		10.6641		219.1		198.6		189		202.233		15.3754		215.7		317.9		243		258.867		52.9152		203.3		281.6
CLCC1		Chloride channel CLIC-like 1		AA406603		230002_at		230002_at		230002_at		230002_at				95.2		168.7		212.2		158.7		59.1376		343.6		266.4		162.6		257.533		90.8252		483.6		748.1		407.6		546.433		178.735		716.8		577
CLDN11		claudin 11 (oligodendrocyte transmembrane protein)		AW264204		228335_at		228335_at		228335_at		228335_at				473.7		1633.7		405.4		837.6		690.288		185.4		220.9		479.6		295.3		160.592		36.6		21.8		99.4		52.6		41.2		40.5		21.2
CLDND1		claudin domain containing 1		AF161522		208925_at		208925_at		208925_at						244.3		225.8		381.7		283.933		85.1722		493.3		534.6		358.7		462.2		91.9816		633.7		944		661.5		746.4		171.69		568		1043.6
CLEC3B		C-type lectin domain family 3, member B		NM_003278		205200_at						205200_at				1726		4958.6		4045		3576.53		1666.44		917.6		1050.2		1949.5		1305.77		561.418		1517.6		960.2		2246.8		1574.87		645.209		1224.8		869
CLIC4		chloride intracellular channel 4		AF109196		201559_s_at				201559_s_at						1424.8		1496.2		1974.1		1631.7		298.668		1178.5		1082.7		1859.2		1373.47		423.376		1860.2		3247		2639		2582.07		695.151		1923		3530.7
CLINT1		clathrin interactor 1		BC004467		201768_s_at				201768_s_at						345.7		226.9		355.8		309.467		71.6829		353		256.3		403		337.433		74.5786		450.2		540.7		481.6		490.833		45.9511		479.8		647.4
CLINT1		clathrin interactor 1		NM_014666		201769_at		201769_at								970.8		977		866.2		938		62.2579		1038		1299.4		1160.5		1165.97		130.786		1244.5		1636.2		1673.3		1518		237.583		1314		1812.5
CLIP1		CAP-GLY domain containing linker protein 1		M97501		210716_s_at		210716_s_at		210716_s_at						140.9		147.7		201.8		163.467		33.3713		219.6		168		172.1		186.567		28.6811		316.4		370.2		438.2		374.933		61.0378		291.4		421.9
CLIP4		CAP-GLY domain containing linker protein family, member 4		AU144247		226425_at				226425_at		226425_at				387.1		427.6		655.3		490		144.579		231.9		248.5		317.1		265.833		45.1674		571.8		662.3		904.5		712.867		172.018		423.6		1070.8
CLK1		CDC-like kinase 1		AI251890		214683_s_at		214683_s_at		214683_s_at						238.2		343		230.2		270.467		62.9429		269.8		186.8		240.5		232.367		42.0935		321.3		1313		346.7		660.333		565.369		364.8		1377.6
CLK3		CDC-like kinase 3		NM_003992		202140_s_at		202140_s_at		202140_s_at						117.9		249.2		164.9		177.333		66.5272		202.4		233.5		181.4		205.767		26.2127		332.1		597.7		229.3		386.367		190.101		279.8		583.7
CLK4		CDC-like kinase 4		AF212224		210346_s_at				210346_s_at						271.8		340.5		231.3		281.2		55.2035		313.7		263.3		260.9		279.3		29.8154		309.8		692.4		273.8		425.333		231.986		349		745.2
CLN5		ceroid-lipofuscinosis, neuronal 5		NM_006493		204085_s_at		204085_s_at		204085_s_at						243.1		236.5		168.1		215.9		41.5273		182.8		132.2		165.6		160.2		25.7286		330.1		329		245		301.367		48.8181		241.7		314.7
CLPTM1		cleft lip and palate associated transmembrane protein 1		BC004865		211136_s_at				211136_s_at						285.3		160.5		699.8		381.867		282.321		226.7		207.8		344		259.5		73.7868		694.4		440.9		607.9		581.067		128.863		765.7		386.5
CLTCL1		clathrin, heavy chain-like 1		NM_007098		205944_s_at		205944_s_at		205944_s_at						55.3		11.6		47.8		38.2333		23.368		40.8		26.3		24.3		30.4667		9.00463		322.9		684.1		432.4		479.8		185.206		323.7		611.4
CLU		clusterin		M25915		208791_at		208791_at								632.8		1400.3		3622.9		1885.33		1552.94		1239.2		338.1		655.4		744.233		457.071		4713.6		6039.5		5454.5		5402.53		664.476		6401.4		5261
CLU		clusterin		M25915		208792_s_at				208792_s_at						786		1751.4		3577.4		2038.27		1417.64		1463.5		403.4		904.9		923.933		530.306		4664.8		7314.1		6341.7		6106.87		1340.17		7351.6		6594.1
CMAS		Cytidine monophosphate N-acetylneuraminic acid synthetase		AI076273		241065_x_at				241065_x_at						105.9		39.4		17.7		54.3333		45.9572		92.7		29.9		2.7		41.7667		46.1586		41.9		147.6		49.4		79.6333		58.9802		83.5		216.5
CMBL		carboxymethylenebutenolidase homolog (Pseudomonas)		BE537881		234981_x_at				234981_x_at						883.7		894.8		618.4		798.967		156.474		646.6		570.4		577.7		598.233		42.0455		769.3		1280.7		794.5		948.167		288.258		874.9		1685.2
CMIP		c-Maf-inducing protein		AI819630		224991_at		224991_at		224991_at						181.3		158.8		114.8		151.633		33.8243		84.6		166.7		58.5		103.267		56.4636		140.9		394.2		192.4		242.5		133.876		155.5		286.6
CMPK		cytidylate kinase		NM_016308		217870_s_at				217870_s_at						1902.7		1540.4		1577.9		1673.67		199.233		1828.9		2530.8		2084.4		2148.03		355.25		3665.5		6390.3		3769.1		4608.3		1544.13		3925.9		7285.1
CMPK		cytidylate kinase		AF112216		222448_s_at		222448_s_at								762.2		735.3		705.9		734.467		28.1592		1036.2		1086.4		1091		1071.2		30.398		2425.4		4732.9		3057.1		3405.13		1192.47		2326		4599.5
CMTM3		CKLF-like MARVEL transmembrane domain containing 3		AY166714		1555705_a_at		1555705_a_at		1555705_a_at						20.2		79.4		159.9		86.5		70.1201		90.9		35.8		67.5		64.7333		27.654		357.8		378.9		294.5		343.733		43.9232		354.7		279.2
CMTM6		CKLF-like MARVEL transmembrane domain containing 6		AF116694		223047_at				223047_at						720.4		872.3		1046.6		879.767		163.228		1069.7		1117.5		887.7		1024.97		121.255		743.3		355.8		953		684.033		302.979		748.1		539.4
CNDP2		CNDP dipeptidase 2 (metallopeptidase M20 family)		NM_018235		217752_s_at				217752_s_at						485.3		431.6		500.6		472.5		36.2371		633		669		663.1		655.033		19.3081		295.7		138.6		404.2		279.5		133.539		310.3		95.3
CNIH4		cornichon homolog 4 (Drosophila)		NM_014184		218728_s_at		218728_s_at								1023.4		984.9		1037.5		1015.27		27.2269		1484.8		1270.1		1272.6		1342.5		123.242		1756.9		1519.9		1780.1		1685.63		143.997		1329		1557.8
CNN1		calponin 1, basic, smooth muscle		NM_001299		203951_at				203951_at						58.9		136.4		76.2		90.5		40.6808		118.6		335		187.5		213.7		110.553		45.9		26.8		78.3		50.3333		26.0347		23		60.5
CNN3		calponin 3, acidic		NM_001839		201445_at		201445_at								759.6		747.5		1246.1		917.733		284.438		799.4		1659.2		1437.6		1298.73		446.404		1806.1		2137.5		1356.5		1766.7		391.988		880.6		2507.2
CNOT8		CCR4-NOT transcription complex, subunit 8		AF180476		202164_s_at		202164_s_at		202164_s_at						350.2		438.2		492.1		426.833		71.6296		421.8		535.2		424.4		460.467		64.734		910.7		2538.6		1456.7		1635.33		828.521		1047		2896.5
CNPY4		canopy 4 homolog (zebrafish)		AI870866		227313_at						227313_at				360.7		357.1		378		365.267		11.1733		541.1		481.6		528.1		516.933		31.2823		847.4		266.9		461.7		525.333		295.435		646.1		162.9
CNRIP1		cannabinoid receptor interacting protein 1		AW193693		226751_at				226751_at						1089.5		1442		1480.4		1337.3		215.458		1588.7		1311.2		1478.4		1459.43		139.719		1232.6		799		1205.6		1079.07		242.92		926.9		679.4
COG3		component of oligomeric golgi complex 3		BC038953		1554339_a_at		1554339_a_at		1554339_a_at						4.7		20.4		56.9		27.3333		26.7818		36.1		47		90.3		57.8		28.6686		84.4		153.7		123.5		120.533		34.7451		117.7		169.7
COG5		component of oligomeric golgi complex 5		NM_006348		203630_s_at		203630_s_at								521		452.5		526.3		499.933		41.1639		506.4		537.3		635.2		559.633		67.2417		613.3		798.6		579.8		663.9		117.85		545.8		740.3
COG6		component of oligomeric golgi complex 6		AF116827		225769_at						225769_at				693.1		684.3		500.3		625.9		108.862		856.6		1012.5		852.3		907.133		91.2755		731.1		1082.7		843		885.6		179.629		974.5		1152.8
COL10A1		collagen, type X, alpha 1(Schmid metaphyseal chondrodysplasia)		X98568		217428_s_at		217428_s_at		217428_s_at						12.6		14		19.5		15.3667		3.64737		31.2		26		5.4		20.8667		13.6445		151.9		1370.4		556.3		692.867		620.623		393.7		1362.4
COL11A1		collagen, type XI, alpha 1		BG028597		229271_x_at		229271_x_at		229271_x_at		229271_x_at				191.8		138.4		153		161.067		27.5988		180.6		433.9		368.9		327.8		131.557		1319.5		2666.4		2436.3		2140.73		720.454		936.9		4746.2
COL11A2		collagen, type XI, alpha 2		AL031228		213870_at				213870_at						35.3		15.2		24		24.8333		10.0759		7.1		34.3		19.6		20.3333		13.6148		117.6		1365.8		22		501.8		749.771		96.5		1318.6
COL12A1		Collagen, type XII, alpha 1		AU146651		233109_at		233109_at		233109_at						102.6		108.8		108.8		106.733		3.57957		103.2		96.9		100.3		100.133		3.15331		646		4794.5		292.7		1911.07		2503.37		528.7		3972.8
COL14A1		collagen, type XIV, alpha 1 (undulin)		BF449063		212865_s_at				212865_s_at						239.5		1093.4		680.7		671.2		427.029		809.1		1651.2		736.8		1065.7		508.345		66.7		339.8		240.1		215.533		138.197		81.9		191.9
COL16A1		collagen, type XVI, alpha 1		NM_001856		204345_at		204345_at		204345_at						431.4		721.8		843		665.4		211.517		675.4		781.2		484.2		646.933		150.532		1303.6		2246.2		1315.9		1621.9		540.695		1482		2302.3
COL1A1		collagen, type I, alpha 1		Y15916		217430_x_at		217430_x_at		217430_x_at						863.3		828.1		5339.2		2343.53		2594.38		1037.4		1736		1524.6		1432.67		358.259		6785.3		12080.8		5627.1		8164.4		3440.78		6483.7		11746.8
COL1A2		collagen, type I, alpha 2		AA788711		202403_s_at				202403_s_at						14682.2		15270.8		27168.7		19040.6		7045.32		15218.4		13171.4		14605.8		14331.9		1050.63		18783.9		22348.5		12695.5		17942.6		4881.18		16263.1		20410.9
COL2A1		collagen, type II, alpha 1 (primary osteoarthritis, spondyloepiphyseal dysplasia, congenital)		X06268		213492_at		213492_at		213492_at						22.4		12		25.5		19.9667		7.0713		6.1		5		23.7		11.6		10.4933		1892.8		14080.3		250.4		5407.83		7555.34		1418.6		12787.4
COL3A1		Collagen, type III, alpha 1 (Ehlers-Danlos syndrome type IV, autosomal dominant)		AU146808		232458_at		232458_at		232458_at		232458_at				259.8		408.7		107.7		258.733		150.503		773.8		511.5		407.5		564.267		188.765		731.7		1804.9		354.6		963.733		752.477		1380.7		1017
COL4A1		collagen, type IV, alpha 1		NM_001845		211981_at		211981_at								113.3		244.3		599.6		319.067		251.624		284.6		816.2		314.5		471.767		298.662		362.6		1717		633.4		904.333		716.696		345.1		1807.6
COL4A2		collagen, type IV, alpha 2		AA909035		211966_at		211966_at		211966_at						145		140		710.2		331.733		327.771		170.9		555.2		170.4		298.833		222.02		400.9		1905.3		549.6		951.933		828.981		434.7		1815.7
COL4A3BP		collagen, type IV, alpha 3 (Goodpasture antigen) binding protein		BC000102		223466_x_at				223466_x_at						307.6		297.2		389		331.267		50.2682		170.9		255.2		141.8		189.3		58.8966		277.8		491.3		316.2		361.767		113.81		213.5		503.8
COL5A1		collagen, type V, alpha 1		N30339		212488_at		212488_at		212488_at		212488_at				2361.8		2641.5		1950.5		2317.93		347.582		3178.3		4661.7		3027.1		3622.37		903.258		4711		12878.9		5002.4		7530.77		4633.91		6313.7		11359.1
COL5A2		collagen, type V, alpha 2		AL575735		221729_at		221729_at								5767.6		7585.5		6522		6625.03		913.319		6872.6		8151.2		7369		7464.27		644.602		8526.2		14860.7		9183.3		10856.7		3483.07		8017.7		15416.9
COL5A2		collagen, type V, alpha 2		NM_000393		221730_at				221730_at						3478.1		4328.6		4335.9		4047.53		493.157		4044		5447.1		4458.4		4649.83		720.873		4095.2		10808.3		4361.9		6421.8		3801.16		4799.5		11130.6
COL5A3		collagen, type V, alpha 3		NM_015719		218975_at				218975_at						99.1		196.9		415.7		237.233		162.108		423.4		788.7		180.4		464.167		306.192		28.2		108.7		50.2		62.3667		41.6063		21.7		105.7
COL5A3		collagen, type V, alpha 3		AI984221		52255_s_at						52255_s_at				91.9		298.9		785.5		392.1		356.069		767.9		1761.7		403.2		977.6		703.108		69.5		250.2		140.9		153.533		91.01		58.2		262.8
COL6A1		collagen, type VI, alpha 1		M20776		212938_at				212938_at						70.4		113.2		1091.1		424.9		577.343		147.1		104.7		159.3		137.033		28.6582		156.6		596.3		251.3		334.733		231.419		336.4		656
COL6A1		collagen, type VI, alpha 1		BE350145		212940_at								212940_at		195.1		603.1		2763.1		1187.1		1380.02		315.4		269.7		377.1		320.733		53.8983		384		1252.1		666.1		767.4		442.827		934.5		1447.6
COL6A3		collagen, type VI, alpha 3		NM_004369		201438_at				201438_at						9218.1		9697.5		14252.2		11055.9		2778.41		9221.8		8640.3		9110		8990.7		308.561		9367.3		14279.5		9228.2		10958.3		2877.06		13103.7		14963.5
COL7A1		collagen, type VII, alpha 1 (epidermolysis bullosa, dystrophic, dominant and recessive)		NM_000094		204136_at		204136_at								137.2		118.7		67.2		107.7		36.2733		173.5		81		43.5		99.3333		66.911		241.7		825.8		168.2		411.9		360.327		364.2		1085.4
COL7A1		collagen, type VII, alpha 1 (epidermolysis bullosa, dystrophic, dominant and recessive)		L23982		217312_s_at				217312_s_at						60.2		35.7		59.6		51.8333		13.9751		33.2		59.9		31.7		41.6		15.866		313.5		721.8		239.1		424.8		259.886		470.9		899.2
COL8A1		collagen, type VIII, alpha 1		BE877796		214587_at		214587_at								491.6		172.3		99.2		254.367		208.676		156.5		676.7		415.7		416.3		260.101		3657.7		3450.3		3188.8		3432.27		234.97		2277.1		3401.8
COL8A1		collagen, type VIII, alpha 1		NM_020351		221152_at				221152_at						4.2		27.6		0.8		10.8667		14.5909		3.6		32.9		20.8		19.1		14.7238		166		97		52.6		105.2		57.143		251.4		66.8
COL8A2		collagen, type VIII, alpha 2		AI806793		221900_at		221900_at		221900_at						45.5		67.6		324.1		145.733		154.865		26		72.4		130.4		76.2667		52.3073		2191		1434.3		2153.2		1926.17		426.388		998.4		1128.9
COL8A2		collagen, type VIII, alpha 2		AI806793		52651_at								52651_at		83.9		82.4		193.4		119.9		63.6573		43.5		32.6		74.7		50.2667		21.8505		1211.3		803.8		1186.2		1067.1		228.37		522.2		687.7
COL9A2		collagen, type IX, alpha 2		AI733465		213622_at		213622_at								94.4		27.4		23.5		48.4333		39.856		62.7		22.1		52.1		45.6333		21.0583		189.6		569.1		62.1		273.6		263.731		106		533.5
COL9A3		collagen, type IX, alpha 3		NM_001853		204724_s_at				204724_s_at						5.3		4.7		40.9		16.9667		20.729		3.9		2.8		3.5		3.4		0.556776		96.5		801.4		4.5		300.8		435.966		129.7		788.3
COLEC12		collectin sub-family member 12		NM_030781		221019_s_at		221019_s_at		221019_s_at						859.7		1207.9		1669.9		1245.83		406.43		828.2		1097.2		1795.9		1240.43		499.497		197.3		165.9		639.4		334.2		264.777		373.4		147.8
COMMD2		COMM domain containing 2		BC001228		223491_at						223491_at				510.4		478.6		280.1		423.033		124.801		769.3		626.5		685.9		693.9		71.7353		653.6		263		755.8		557.467		260.085		363.6		279.7
COMMD4		COMM domain containing 4		NM_017828		206441_s_at				206441_s_at						810.9		621.5		513.3		648.567		150.635		1178.4		822.2		829.4		943.333		203.606		513.3		81.1		264.8		286.4		216.908		309.4		51.7
COMMD6		COMM domain containing 6		AV704551		225312_at				225312_at						3162.3		4086.9		3505.5		3584.9		467.386		2798.3		2480		2921.5		2733.27		227.821		6678.6		4278.2		4231.1		5062.63		1399.67		3827.9		4794.7
COMMD9		COMM domain containing 9		NM_014186		218072_at				218072_at						256.6		323.8		264.1		281.5		36.8243		297		393.1		364.7		351.6		49.3711		346.2		97.3		212.4		218.633		124.567		213.1		90.2
COMP		cartilage oligomeric matrix protein		NM_000095		205713_s_at		205713_s_at		205713_s_at						377.2		87.3		97.8		187.433		164.427		33.8		25.4		14.8		24.6667		9.5212		19125.2		20054.1		12589.9		17256.4		4067.91		15843.7		18805.5
COPA		coatomer protein complex, subunit alpha		AI621079		214336_s_at				214336_s_at						154.8		112.8		857.3		374.967		418.24		290.3		254.3		299.4		281.333		23.8496		749.3		708.3		806.7		754.767		49.4273		1159.7		562.6
COPS3		COP9 constitutive photomorphogenic homolog subunit 3 (Arabidopsis)		NM_003653		202078_at				202078_at						698.6		446		567.4		570.667		126.332		757.9		652.2		737.7		715.933		56.1112		653.8		201.1		580.8		478.567		243.05		426.7		294.5
COPS5		COP9 constitutive photomorphogenic homolog subunit 5 (Arabidopsis)		NM_006837		201652_at				201652_at						2211.2		1836		2046.9		2031.37		188.082		2468.4		2086.7		2232.1		2262.4		192.646		2115.1		1004.2		1702		1607.1		561.497		1437.2		1065.7
COPS8		COP9 constitutive photomorphogenic homolog subunit 8 (Arabidopsis)		NM_006710		202143_s_at		202143_s_at								971.9		864.6		809.9		882.133		82.4109		1112.4		939.5		1072.9		1041.6		90.6001		1576.4		1120		1246.6		1314.33		235.619		1386.9		1071.7
COQ2		coenzyme Q2 homolog, prenyltransferase (yeast)		AF091086		213379_at				213379_at						443.8		276.2		323.5		347.833		86.409		529.9		525.8		385.8		480.5		82.0382		188.7		128.8		273.2		196.9		72.5484		199.3		68.4
COQ3		coenzyme Q3 homolog, methyltransferase (S. cerevisiae)		AL136726		223515_s_at				223515_s_at		223515_s_at				170.7		109		113		130.9		34.5258		310		269.5		301.2		293.567		21.3017		191.2		30		180.5		133.9		90.1389		194.6		29
CORIN		corin, serine peptidase		AI338960		239260_at		239260_at								19.8		27.6		5.6		17.6667		11.1541		21.6		21.3		19.5		20.8		1.13578		98.8		122.9		111.9		111.2		12.0652		35		93.9
CORO1C		coronin, actin binding protein, 1C		BC002342		221676_s_at						221676_s_at				1915.1		1370.6		1939.5		1741.73		321.642		2081.4		2721.4		2765.3		2522.7		382.807		1305.7		1471.5		1713.7		1496.97		205.189		1685.3		1580.6
CORO2B		coronin, actin binding protein, 2B		BF939649		209789_at		209789_at								95.6		14.3		33.7		47.8667		42.4611		32.1		45.2		38.5		38.6		6.55057		643.1		79.2		631.9		451.4		322.383		206.5		107.9
COTL1		coactosin-like 1 (Dictyostelium)		AL565621		224583_at				224583_at						1070.7		936.5		1362.5		1123.23		217.805		1005.7		1047.3		958.4		1003.8		44.4804		628.2		367.7		627.5		541.133		150.198		597.6		311.4
COX7A1		cytochrome c oxidase subunit VIIa polypeptide 1 (muscle)		NM_001864		204570_at		204570_at		204570_at						1350.6		1305.4		872.6		1176.2		263.895		845.5		1123.4		1087.5		1018.8		151.152		2537.9		2242.1		1863.2		2214.4		338.202		1871.7		2608.1
CPA4		carboxypeptidase A4		NM_016352		205832_at		205832_at		205832_at						134.5		194.5		719.5		349.5		321.831		167		112		310.8		196.6		102.652		16		41		46.9		34.6333		16.4044		14.8		23.2
CPD		carboxypeptidase D		D85390		201942_s_at				201942_s_at						73.3		84.3		218.4		125.333		80.7855		85.7		74.4		57		72.3667		14.4576		146.1		292.2		156.1		198.133		81.6174		192		337.6
CPE		carboxypeptidase E		AI922855		201116_s_at		201116_s_at		201116_s_at						24		228		390.5		214.167		183.641		401.8		219.4		63.3		228.167		169.42		857.9		2101.2		785.8		1248.3		739.512		745		1204.4
CPM		carboxypeptidase M		NM_001874		206100_at				206100_at						108		110.2		71.2		96.4667		21.9092		26.1		42.4		41.3		36.6		9.10988		679.9		1707		706.3		1031.07		585.524		460.5		1383.6
CPM		carboxypeptidase M		AW663908		235706_at		235706_at								90.7		59		36.2		61.9667		27.3708		91.2		76.9		62.8		76.9667		14.2001		546.1		1319.9		424.5		763.5		485.677		361.9		1225.4
CPSF3		cleavage and polyadenylation specific factor 3, 73kDa		NM_016207		225082_at				225082_at						562.4		409		536.2		502.533		82.0547		819.9		661.9		620		700.6		105.419		454.4		163.3		432.8		350.167		162.191		429.6		106.4
CPT1A		carnitine palmitoyltransferase 1A (liver)		BF001714		203633_at		203633_at		203633_at						498.4		482.7		529.1		503.4		23.6006		657.8		355.5		440.2		484.5		155.943		95.7		7		117.9		73.5333		58.679		115.7		6
CPT2		carnitine palmitoyltransferase II		NM_000098		204264_at				204264_at						198.3		289.8		293.8		260.633		54.0193		256.4		193.8		220.5		223.567		31.4125		142.7		72.6		158.3		124.533		45.6469		119.4		64.7
CREB3L2		cAMP responsive element binding protein 3-like 2		BE675139		212345_s_at		212345_s_at		212345_s_at						984.3		773.2		955		904.167		114.363		1137.8		1079.5		834.8		1017.37		160.772		1106.1		1282.6		1381		1256.57		139.287		2050.7		1089.4
CREB5		cAMP responsive element binding protein 5		AI819043		229228_at		229228_at		229228_at						148.7		601.5		318.6		356.267		228.738		360.5		268		417.9		348.8		75.6318		42		136.9		63.3		80.7333		49.794		119.6		128.9
CRELD2		cysteine-rich with EGF-like domains 2		NM_024324		218358_at						218358_at				1275.4		932.9		949.6		1052.63		193.102		1475.1		1740		1525.4		1580.17		140.686		1914		709.7		2094.5		1572.73		752.838		2748.1		677.4
CRIP2		cysteine-rich protein 2		U36190		208978_at		208978_at								196.8		212.8		393.8		267.8		109.412		342		353.5		411.2		368.9		37.0814		482.4		390.7		552.2		475.1		80.9971		550.2		324.1
CRIPAK		cysteine-rich PAK1 inhibitor		AI356283		228318_s_at				228318_s_at				228318_s_at		129.9		143		181.4		151.433		26.7657		137.4		159.3		331.1		209.267		106.077		286.2		535.3		147.9		323.133		196.323		385.4		407
CRIPT		cysteine-rich PDZ-binding protein		BF540954		222702_x_at				222702_x_at						908.5		926.2		631.7		822.133		165.157		822.5		722.9		926.4		823.933		101.758		703.2		298.5		471		490.9		203.083		462.2		392.7
CRLF1		cytokine receptor-like factor 1		NM_004750		206315_at		206315_at		206315_at						127.9		162.8		169.2		153.3		22.2286		167.7		114.1		110.9		130.9		31.9099		1452.7		3436.1		2003.7		2297.5		1023.82		2741.2		2687.9
CRLS1		cardiolipin synthase 1		AF241784		223978_s_at		223978_s_at								1096.7		927.7		832.2		952.2		133.941		675.2		1187.5		909.2		923.967		256.469		1496.9		1016.2		1047.2		1186.77		269.03		919.7		1138.2
CRTAP		cartilage associated protein		AW024741		226656_at				226656_at						201.2		226.3		363.5		263.667		87.3643		255.9		225.4		191.2		224.167		32.3676		389.8		643.2		500.7		511.233		127.028		493.5		650.4
CRTAP		cartilage associated protein		BC008745		1554464_a_at		1554464_a_at								859.9		904.7		2167.4		1310.67		742.291		1134.1		1237.5		1188.3		1186.63		51.7201		3142.4		3444.3		2491.4		3026.03		486.991		2283.5		3415.4
CRY1		cryptochrome 1 (photolyase-like)		D83702		209674_at						209674_at				444.6		504.8		400.9		450.1		52.1679		815.7		1117		720.7		884.467		206.906		525.5		553		921.1		666.533		220.89		572.1		645.8
CRYAB		crystallin, alpha B		AF007162		209283_at		209283_at		209283_at		209283_at				1987		2465.9		2528.1		2327		296.086		2853.4		3810.3		2938.9		3200.87		529.513		6956.6		8282.7		5767		7002.1		1258.47		10190.1		6878.8
CRYBB2 /// CRYBB2P1		crystallin, beta B2 /// crystallin, beta B2 pseudogene 1		NM_000496		206777_s_at		206777_s_at								16		59.3		47.7		41		22.4141		108.1		113.1		294.2		171.8		106.031		323.4		112.3		83.3		173		131.055		105.5		89.7
CRYZL1		crystallin, zeta (quinone reductase)-like 1		NM_145311		1552347_at				1552347_at						185		169		113.5		155.833		37.5244		126.8		126.1		71.2		108.033		31.9005		187.1		744.8		229.3		387.067		310.524		272.5		843.8
CSAD		cysteine sulfinic acid decarboxylase		NM_015989		221139_s_at				221139_s_at						159		158.4		81.9		133.1		44.3415		71.8		67.5		64.3		67.8667		3.76342		148.2		257.7		98.5		168.133		81.4504		165.7		258.2
CSDA		cold shock domain protein A		NM_003651		201161_s_at		201161_s_at		201161_s_at						922		1019.9		1962.1		1301.33		574.331		1216.2		1141.1		1125.6		1160.97		48.4572		2501.7		2672.7		1798.9		2324.43		463.087		1828		2387.4
CSE1L		CSE1 chromosome segregation 1-like (yeast)		AF053641		201111_at				201111_at		201111_at				511.9		541.2		560		537.7		24.2403		1257.5		1049.3		881.6		1062.8		188.313		395.4		168.5		539.5		367.8		187.034		514.8		146.8
CSF1		colony stimulating factor 1 (macrophage)		M37435		209716_at				209716_at						397.5		462.2		1151.7		670.467		418.014		561.8		990		552.2		701.333		250.039		215		140.8		532.5		296.1		208.063		227.5		189.5
CSNK1A1		Casein kinase 1, alpha 1		AI377389		1556007_s_at				1556007_s_at						127.5		156		89.5		124.333		33.3629		124.5		134.7		103.2		120.8		16.0726		186.1		2178.7		201.9		855.567		1145.89		550.7		2164
CSNK2A2		casein kinase 2, alpha prime polypeptide		NM_001896		203575_at				203575_at						229.3		248.9		488.6		322.267		144.382		238.5		165.1		142.1		181.9		50.348		406.8		364.1		295.3		355.4		56.2568		212.2		322.7
CSRP2		cysteine and glycine-rich protein 2		NM_001321		207030_s_at		207030_s_at		207030_s_at						383.9		69.3		52.2		168.467		186.767		239.1		458.9		191.9		296.633		142.495		3628.3		4784.6		2882.3		3765.07		958.496		1710.5		4747
CST3		cystatin C (amyloid angiopathy and cerebral hemorrhage)		NM_000099		201360_at		201360_at		201360_at						1527.3		2425.2		3198.9		2383.8		836.569		1203.8		1540.3		1483.8		1409.3		180.196		4369.5		4409.5		3072		3950.33		760.922		3899.2		3707.1
CSTF3		cleavage stimulation factor, 3' pre-RNA, subunit 3, 77kDa		AI653037		229666_s_at				229666_s_at						414		264.6		184.4		287.667		116.525		315.2		297.8		295.7		302.9		10.7037		148.4		108		148.8		135.067		23.4413		159.6		123
CTA-221G9.4		KIAA1671 protein		AB051458		225525_at		225525_at								147.9		264.5		179.7		197.367		60.2742		137.6		119.3		184.1		147		33.407		78.6		124.6		104.5		102.567		23.0609		76.7		100.2
CTCFL /// HMG1L1 /// HMG1L6 /// HMGB1		high-mobility group box 1 /// high-mobility group (nonhistone chromosomal) protein 1-like 1 /// CCCTC-binding factor (zinc finger protein)-like /// high-mobility group (nonhistone chromosomal) protein 1-like 6		AC007277		216508_x_at				216508_x_at		216508_x_at				1065.6		488.4		456		670		342.982		1798.8		1263.7		1206.7		1423.07		326.64		708.7		306.4		720.5		578.533		235.748		641.5		379.6
CTDSPL		CTD (carboxy-terminal domain, RNA polymerase II, polypeptide A) small phosphatase-like		NM_005808		201906_s_at				201906_s_at						157.4		214		308.2		226.533		76.1772		148.2		225.2		212		195.133		41.1778		278.2		529.9		253.9		354		152.818		266		330.9
CTDSPL2		CTD (carboxy-terminal domain, RNA polymerase II, polypeptide A) small phosphatase like 2		AF161543		223270_at						223270_at				104.8		171.7		90		122.167		43.5307		163.5		258.2		147.7		189.8		59.7606		72.3		201.4		160.1		144.6		65.9309		170.3		164.1
CTGF		connective tissue growth factor		M92934		209101_at		209101_at		209101_at						5740.4		7712.2		10692.3		8048.3		2493		6210.3		9234.2		8781.8		8075.43		1631.01		15916.2		17035.1		11878.1		14943.1		2712.71		14193.9		17737.5
CTH		cystathionase (cystathionine gamma-lyase)		NM_001902		206085_s_at		206085_s_at								39.8		7.7		183.3		76.9333		93.504		65.3		41.4		45.7		50.8		12.7401		164.8		348.1		528.6		347.167		181.902		272		355.1
CTH		cystathionase (cystathionine gamma-lyase)		AL354872		217127_at				217127_at						93.9		83.8		333.7		170.467		141.454		78.2		86.5		109		91.2333		15.9362		413.2		976.2		1216.4		868.6		412.269		564.8		798.1
CTHRC1		collagen triple helix repeat containing 1		AA584310		225681_at		225681_at								3532.6		3007		1128.7		2556.1		1263.79		3187.6		5624.3		1931.7		3581.2		1877.5		7757.4		2594.5		5403.9		5251.93		2584.8		4000.2		2206.8
CTNNA1		catenin (cadherin-associated protein), alpha 1, 102kDa		BG330076		1558214_s_at				1558214_s_at						260.7		234.5		1040.4		511.867		457.911		528.6		396.5		532.1		485.733		77.2981		779.8		546.7		1167.8		831.433		313.753		712.7		550.7
CTNNAL1		catenin (cadherin-associated protein), alpha-like 1		NM_003798		202468_s_at		202468_s_at		202468_s_at						1744.1		2603.2		1855.2		2067.5		467.244		1951.2		1840.5		2119.7		1970.47		140.594		721.7		1175.1		739.8		878.867		256.705		753.6		1335
CTNNB1		catenin (cadherin-associated protein), beta 1, 88kDa		AF130085		223679_at		223679_at		223679_at				223679_at		219.8		100		65.6		128.467		80.9455		97.5		88.6		65		83.7		16.7949		569		1464		323.4		785.467		600.321		877		1590.4
CTPS		CTP synthase		NM_001905		202613_at				202613_at		202613_at				289.2		120.3		290.5		233.333		97.8919		376.1		444.9		379.1		400.033		38.8846		157.2		155.3		266.2		192.9		63.4868		162.7		100
CTSB		cathepsin B		AA020826		213274_s_at		213274_s_at								2008		3129.8		2134.8		2424.2		614.348		869.7		824.2		1790.4		1161.43		545.176		640.3		1130		1118.4		962.9		279.44		1407.9		1229
CTSB		cathepsin B		AA130998		227961_at						227961_at				3441.4		4446.4		2464.1		3450.63		991.182		1363.8		1572.2		2240.7		1725.57		458.126		1289.1		1743.8		2029		1687.3		373.172		2091		1487.8
CTSC		cathepsin C		AI246687		225646_at				225646_at		225646_at				335.5		1369.5		846.3		850.433		517.012		1780.9		3072.9		1564.5		2139.43		815.615		147.9		842.3		85.4		358.533		420.118		117.5		908.1
CTSD		cathepsin D		AV706254		227863_at		227863_at		227863_at		227863_at				140.6		195.4		98.6		144.867		48.5408		77.4		34.7		70.6		60.9		22.9432		879		385.7		496.8		587.167		258.768		591.8		331.2
CTSL1		cathepsin L1		NM_001912		202087_s_at		202087_s_at		202087_s_at						2815		3015.7		4129.2		3319.97		707.965		3426.7		2597.2		2841.7		2955.2		426.238		1504.5		932.1		1378.5		1271.7		300.774		1490.8		960.8
CTSLL3		cathepsin L-like 3		L25629		1563445_x_at		1563445_x_at								199.2		248.4		259.2		235.6		31.9825		238.4		139.3		199.7		192.467		49.9444		77		67.9		89.8		78.2333		11.002		47.9		43.4
CTTN		cortactin		BG475299		214074_s_at				214074_s_at						179.9		204.2		138.3		174.133		33.3263		83.2		145.2		105.9		111.433		31.3682		144		493.5		141.7		259.733		202.451		195.6		910.7
CTTNBP2NL		CTTNBP2 N-terminal like		AB037854		214731_at				214731_at						29.6		6.8		26.8		21.0667		12.4344		32.8		25.4		42.6		33.6		8.62786		83		457.1		55		198.367		224.507		132		525.6
CUGBP2		CUG triplet repeat, RNA binding protein 2		U69546		202157_s_at		202157_s_at								224.9		476.4		247.6		316.3		139.114		148.8		87		182.3		139.367		48.3453		14.8		73.6		106.5		64.9667		46.4556		100.1		35.9
CUL2		cullin 2		U83410		203078_at				203078_at						34.8		28.9		69.3		44.3333		21.8221		101.3		73.1		101		91.8		16.1954		44.7		12.3		56.6		37.8667		22.9269		37.2		10.5
CUL4A		Cullin 4A		AU155661		232466_at				232466_at						31.4		22.6		10.3		21.4333		10.5983		53.4		39.1		30.8		41.1		11.432		67.9		515.5		35.3		206.233		268.328		110.7		508.6
CUL7		cullin 7		NM_014780		203558_at				203558_at						150.4		196.4		213.2		186.667		32.5117		48.3		96.6		102.5		82.4667		29.7359		191.3		301.3		107.2		199.933		97.3376		200.7		270.3
CUTC		cutC copper transporter homolog (E. coli)		NM_015960		218970_s_at		218970_s_at								476.4		411.3		247.4		378.367		117.999		519.2		363.3		335.3		405.933		99.0858		755		718.4		527.3		666.9		122.274		485.9		632.2
CXCL1		chemokine (C-X-C motif) ligand 1 (melanoma growth stimulating activity, alpha)		NM_001511		204470_at				204470_at						2652.7		993.9		72.8		1239.8		1307.41		1947.8		825.4		413.1		1062.1		794.258		178.2		55.6		217.9		150.567		84.6051		152.7		62.5
CXCL12		chemokine (C-X-C motif) ligand 12 (stromal cell-derived factor 1)		U19495		209687_at		209687_at		209687_at						3266.9		7525.7		5140.8		5311.13		2134.5		3086.4		3344.6		4327.9		3586.3		655.091		289.1		145.3		786.8		407.067		336.627		173.1		108.2
CXCL16		chemokine (C-X-C motif) ligand 16		AF275260		223454_at		223454_at				223454_at				134.7		140.8		253.8		176.433		67.0709		76.7		25		65.7		55.8		27.2347		66.6		38.4		84.9		63.3		23.425		41.7		52.2
CXCL2		chemokine (C-X-C motif) ligand 2		M57731		209774_x_at				209774_x_at						3077.2		2354.9		47.4		1826.5		1582.51		526.2		111.1		127.7		255		235.013		60.6		40.7		47		49.4333		10.1707		43.3		79
CXCL6		chemokine (C-X-C motif) ligand 6 (granulocyte chemotactic protein 2)		NM_002993		206336_at		206336_at		206336_at						6173.9		2280		117		2856.97		3069.39		3817.6		1475.3		1019.4		2104.1		1501.34		103.8		52.6		126.1		94.1667		37.6851		91.7		27.4
CXCR7		chemokine (C-X-C motif) receptor 7		AI817041		212977_at		212977_at		212977_at						298		997.1		1442.1		912.4		576.734		249.5		283.3		261.2		264.667		17.1646		1766		2005.7		2743.1		2171.6		509.238		1765.4		2400
CXorf26		chromosome X open reading frame 26		BC001220		223294_at				223294_at						798.1		713		692.1		734.4		56.1469		917.1		963.1		881.5		920.567		40.9103		718.8		234.9		719.4		557.7		279.553		593.7		191
CXorf45		Chromosome X open reading frame 45		NM_024810		205583_s_at		205583_s_at		205583_s_at						253.4		281.6		135.6		223.533		77.4468		273.5		246.7		284.2		268.133		19.3174		310.5		591.7		329.5		410.567		157.153		407.8		534.2
CXXC6		CXXC finger 6		AI968175		228906_at				228906_at						37.3		36.5		56.3		43.3667		11.2077		87.8		66.1		37.5		63.8		25.2288		65.5		311.9		64.4		147.267		142.578		91.3		326.9
CYB5R3		cytochrome b5 reductase 3		AF361370		1554574_a_at		1554574_a_at		1554574_a_at						1006.1		876.8		2055.8		1312.9		646.61		1125.8		1275.8		1517.9		1306.5		197.845		2084		2398.9		2155.1		2212.67		165.154		2561.2		2261.3
CYBRD1		cytochrome b reductase 1		NM_024843		217889_s_at		217889_s_at		217889_s_at						291.1		366.2		1000		552.433		389.419		427.3		344.4		471.3		414.333		64.436		1770.8		1044.9		1761.8		1525.83		416.525		1709.7		1246.9
CYCS		cytochrome c, somatic		BC005299		208905_at				208905_at		208905_at				3713.8		2975.5		3055.2		3248.17		405.215		5126.6		5046.9		4381.5		4851.67		409.122		3516.5		1186.8		3497.8		2733.7		1339.69		3149.4		871.7
CYorf15A		chromosome Y open reading frame 15A		AW468885		236694_at		236694_at								208.6		179.8		132.7		173.7		38.3159		5.1		264.8		40.8		103.567		140.768		15		103.5		3.6		40.7		54.6843		18.5		177.7
CYP1B1		cytochrome P450, family 1, subfamily B, polypeptide 1		N21019		202434_s_at				202434_s_at						87.7		99.5		1182.8		456.667		628.878		124		56.4		166.2		115.533		55.3875		110.7		146.8		140.9		132.8		19.3652		168.3		339.9
CYP1B1		cytochrome P450, family 1, subfamily B, polypeptide 1		AU144855		202436_s_at		202436_s_at								5570.1		5330.1		9753.6		6884.6		2487.52		4591		3445.4		4514.2		4183.53		640.395		2360.6		3418.8		2173		2650.8		671.689		2622.4		4077.6
CYP27A1		cytochrome P450, family 27, subfamily A, polypeptide 1		NM_000784		203979_at				203979_at						101.9		214.5		446.5		254.3		175.714		102.6		121.1		214		145.9		59.6973		373.5		339.8		340		351.1		19.3992		293.8		414.3
CYP27C1		cytochrome P450, family 27, subfamily C, polypeptide 1		BC039307		1568868_at		1568868_at		1568868_at						46		152.8		67.2		88.6667		56.5436		51.4		86.1		79.1		72.2		18.3502		112.1		367.6		85.8		188.5		155.662		293.1		187
CYP51A1		cytochrome P450, family 51, subfamily A, polypeptide 1		U40053		216607_s_at		216607_s_at		216607_s_at						216.5		230.4		449.8		298.9		130.868		277.1		355.3		400.1		344.167		62.2512		678.9		688.3		887.4		751.533		117.758		1102.7		732.8
CYR61		cysteine-rich, angiogenic inducer, 61		AF003114		210764_s_at				210764_s_at						7938.3		7223.2		6998.2		7386.57		490.88		5331.1		5185.8		6975.2		5830.7		993.825		8113.4		17328.2		8324.2		11255.3		5260.37		9242		18837.3
DAAM1		dishevelled associated activator of morphogenesis 1		AK021890		216060_s_at				216060_s_at						197.7		268.1		128.9		198.233		69.6015		183.4		193.7		196.9		191.333		7.05431		64.8		119.6		57.9		80.7667		33.8071		100.1		140.3
DAB2		disabled homolog 2, mitogen-responsive phosphoprotein (Drosophila)		NM_001343		201280_s_at		201280_s_at								3859.8		4973.5		4766.2		4533.17		592.292		3214.4		3223.4		4057		3498.27		483.898		1111		1687.2		1401.9		1400.03		288.105		1072		1888.2
DACT1		dapper, antagonist of beta-catenin, homolog 1 (Xenopus laevis)		NM_016651		219179_at		219179_at		219179_at						39.1		11.6		52.9		34.5333		21.0253		30.7		88.8		29.9		49.8		33.7774		510.9		447.6		355.1		437.867		78.3547		276		396.5
DAD1		defender against cell death 1		NM_001344		200046_at		200046_at								2749.4		2675.6		2858.1		2761.03		91.8045		3365.5		3782.2		3453.7		3533.8		219.594		5122.3		4286.3		3965.3		4457.97		597.298		3800.3		4861.5
DAPK1		death-associated protein kinase 1		NM_004938		203139_at		203139_at		203139_at		203139_at				1221.4		1093		1697.1		1337.17		318.254		577.2		592.5		749.3		639.667		95.2529		337.8		439.6		620.9		466.1		143.398		377.8		401.8
DARS		aspartyl-tRNA synthetase		BC000629		201623_s_at				201623_s_at						943		778.9		922.6		881.5		89.4377		811.4		704.8		736.9		751.033		54.6873		1334		1180		1192.4		1235.47		85.5573		1563		954.6
DARS		aspartyl-tRNA synthetase		NM_001349		201624_at		201624_at								558.3		512.1		577.5		549.3		33.6161		510.8		502.5		544		519.1		21.9597		1035.8		779.2		1102.9		972.633		170.845		999.6		791
DAZAP1		DAZ associated protein 1		BF512907		229813_x_at						229813_x_at				712.1		385.4		343.5		480.333		201.806		978.8		831.7		699.4		836.633		139.765		349.3		304.6		427.7		360.533		62.3141		420.6		315.9
DBF4		DBF4 homolog (S. cerevisiae)		NM_006716		204244_s_at				204244_s_at		204244_s_at				206.8		136.9		170.9		171.533		34.9543		598.2		472.8		307.7		459.567		145.701		144.8		144.6		105.4		131.6		22.6901		164.9		261.7
DBF4B		DBF4 homolog B (S. cerevisiae)		BG026951		238508_at				238508_at						55.8		39.7		44.7		46.7333		8.24035		134		70.7		102.9		102.533		31.6516		6.2		51.1		28.4		28.5667		22.4505		38.3		16.9
DBNDD2 /// SYS1-DBNDD2		dysbindin (dystrobrevin binding protein 1) domain containing 2 /// SYS1-DBNDD2		NM_018478		218094_s_at				218094_s_at						195.4		193.3		280.4		223.033		49.6921		272.7		560.9		333.6		389.067		151.895		124.8		279.8		151.6		185.4		82.8437		82		215.9
DBR1		debranching enzyme homolog 1 (S. cerevisiae)		AK000116		234295_at				234295_at				234295_at		177.5		263.3		167.3		202.7		52.7284		231.4		268.9		222.4		240.9		24.6627		218.4		94.4		273.1		195.3		91.5622		169.7		68
DBT		dihydrolipoamide branched chain transacylase E2		J03208		205369_x_at				205369_x_at						32.9		65.6		117.1		71.8667		42.4484		88.9		24.5		10.8		41.4		41.7026		168.1		216.5		167.7		184.1		28.0599		156.4		120.1
DCBLD1		discoidin, CUB and LCCL domain containing 1		N22751		226609_at				226609_at						540.1		296		241.4		359.167		159.053		283.3		186.8		242.7		237.6		48.4517		543.5		631.8		585.6		586.967		44.1659		823.3		420.1
DCK		deoxycytidine kinase		NM_000788		203302_at						203302_at				326		232		142.7		233.567		91.66		550.1		539.7		575.8		555.2		18.5825		270.5		177.4		296.5		248.133		62.6211		330.5		259.8
DCLK1		Doublecortin-like kinase 1		AI129626		229800_at		229800_at								148.9		340.3		214		234.4		97.3171		115.9		397.8		135.6		216.433		157.377		18.2		42.6		35.7		32.1667		12.5779		61		18.1
DCLRE1B		DNA cross-link repair 1B (PSO2 homolog, S. cerevisiae)		AI703304		222889_at				222889_at						173.2		99.7		67.1		113.333		54.348		164.4		300.2		255.7		240.1		69.231		83.6		16.8		96.4		65.6		42.7439		82.4		26.6
DCN		decorin		AF138300		201893_x_at				201893_x_at						9506.1		10981.3		19491.2		13326.2		5389.76		12153.4		9440.5		10450.3		10681.4		1371.14		14255.8		15921.6		10288		13488.5		2894.13		13581.6		16285.5
DCP2		DCP2 decapping enzyme homolog (S. cerevisiae)		AV715578		212919_at				212919_at						290.2		299.2		186		258.467		62.9191		359.6		329.5		153.9		281		111.096		282.6		853.3		231.5		455.8		345.192		331.5		798.8
DCTN4		dynactin 4 (p62)		NM_016221		218013_x_at				218013_x_at						279.8		215.3		309.7		268.267		48.2452		271.6		247.7		291.2		270.167		21.7854		299.7		444.7		429.8		391.4		79.7632		345.8		446.3
DCUN1D1		DCN1, defective in cullin neddylation 1, domain containing 1 (S. cerevisiae)		AW468880		222679_s_at				222679_s_at						338.6		235.1		225.7		266.467		62.6459		347		313.8		333.4		331.4		16.6901		178.6		79.6		126.5		128.233		49.5228		154.9		143.4
DCUN1D2		DCN1, defective in cullin neddylation 1, domain containing 2 (S. cerevisiae)		NM_018185		219116_s_at				219116_s_at						80.5		5.8		34.9		40.4		37.6525		86.9		28.7		32.7		49.4333		32.5087		77.1		173.2		62.6		104.3		60.108		60.8		103
DCUN1D4		DCN1, defective in cullin neddylation 1, domain containing 4 (S. cerevisiae)		AA194584		212851_at		212851_at								278.2		195.4		368.1		280.567		86.3743		303.3		258.3		256.5		272.7		26.5157		520		756.6		414.1		563.567		175.357		321.2		765.6
DCUN1D4		DCN1, defective in cullin neddylation 1, domain containing 4 (S. cerevisiae)		AA779297		212853_at				212853_at						140.4		131.6		229.2		167.067		53.9886		107.9		99.4		147.5		118.267		25.6711		252.6		376.4		208.9		279.3		86.8834		242.7		376.4
DCUN1D5		DCN1, defective in cullin neddylation 1, domain containing 5 (S. cerevisiae)		BC004169		223151_at						223151_at				810.7		651.8		990.7		817.733		169.559		1066.7		1295.2		1064.4		1142.1		132.593		1209.4		806.3		1367.7		1127.8		289.459		998.1		799
DDAH1		dimethylarginine dimethylaminohydrolase 1		NM_012137		1553565_s_at		1553565_s_at								73.1		24.1		80.1		59.1		30.5123		131.4		137.7		77		115.367		33.3755		137.3		190		196.1		174.467		32.3315		110.3		232
DDHD2		DDHD domain containing 2		AB018268		212690_at				212690_at						339		416.7		269.3		341.667		73.7362		193.6		236.7		350.1		260.133		80.8387		243		387.4		229.3		286.567		87.5925		332.8		411.5
DDIT3		DNA-damage-inducible transcript 3		BC003637		209383_at		209383_at		209383_at						58.5		173.4		387		206.3		166.703		31.8		15.6		62.8		36.7333		23.9836		562.3		925.8		571.8		686.633		207.179		247.5		887.1
DDIT4		DNA-damage-inducible transcript 4		NM_019058		202887_s_at		202887_s_at		202887_s_at		202887_s_at				778.4		862.3		2493.7		1378.13		967.019		90.8		223.2		282.6		198.867		98.1881		10031.7		12616.6		7421.5		10023.3		2597.56		7560.8		12258.3
DDIT4L		DNA-damage-inducible transcript 4-like		AA528140		228057_at				228057_at						40.8		155.7		126.9		107.8		59.7839		345.8		154		122.6		207.467		120.825		73.7		812.9		84.5		323.7		423.694		257.6		713.6
DDR2		Discoidin domain receptor family, member 2		AA545764		235631_at				235631_at						177		88.9		702.7		322.867		331.882		138.5		168.7		251.8		186.333		58.6722		323.4		507.2		426		418.867		92.1074		443.8		504.9
DDX17		DEAD (Asp-Glu-Ala-Asp) box polypeptide 17		AA521056		230180_at								230180_at		338.5		208.8		192.6		246.633		79.9701		272		177.5		301.5		250.333		64.7772		73.4		149.3		67.8		96.8333		45.5237		135.6		339.7
DDX20		DEAD (Asp-Glu-Ala-Asp) box polypeptide 20		AL133598		224315_at				224315_at						42.2		107.9		109.8		86.6333		38.4921		135		158		118.9		137.3		19.6512		67.8		36.2		116.3		73.4333		40.346		72.6		38.7
DDX21		DEAD (Asp-Glu-Ala-Asp) box polypeptide 21		NM_004728		208152_s_at				208152_s_at						712.6		708.2		713.6		711.467		2.87286		887.6		795.1		801		827.9		51.7858		362.9		387.7		668.3		472.967		169.617		477.3		370.3
DDX21		DEAD (Asp-Glu-Ala-Asp) box polypeptide 21		BG164358		224654_at						224654_at				1348.9		1070.1		1492.9		1303.97		214.952		1935.1		1988.3		1578.5		1833.97		222.834		1001		1086.2		1537.7		1208.3		288.432		1359.1		1040.7
DDX39		DEAD (Asp-Glu-Ala-Asp) box polypeptide 39		NM_005804		201584_s_at				201584_s_at		201584_s_at				929.2		386.8		407		574.333		307.489		1858.1		1382.1		1018.6		1419.6		421.004		550.4		302.9		541		464.767		140.259		744.3		344.7
DDX3X		DEAD (Asp-Glu-Ala-Asp) box polypeptide 3, X-linked		AF061337		201211_s_at		201211_s_at		201211_s_at						30.9		80.3		153.2		88.1333		61.5251		184.1		133.4		161.8		159.767		25.4111		292		236.6		226.4		251.667		35.3		295.5		633.2
DDX41		DEAD (Asp-Glu-Ala-Asp) box polypeptide 41		NM_016222		217840_at		217840_at								370.5		339.9		346		352.133		16.1958		477.1		367.7		317.3		387.367		81.6951		705.3		536.2		619.7		620.4		84.5522		605.1		422.6
DDX42		DEAD (Asp-Glu-Ala-Asp) box polypeptide 42		AF147429		1559954_s_at				1559954_s_at						87.1		55.2		354.5		165.6		164.368		227.1		151.3		120.5		166.3		54.8602		362.4		433.8		376.7		390.967		37.7776		430.4		378.4
DDX50		DEAD (Asp-Glu-Ala-Asp) box polypeptide 50		AF334103		221699_s_at		221699_s_at		221699_s_at						689.3		664.1		668.2		673.867		13.522		665.2		672.8		796.7		711.567		73.8255		1269.3		1587.5		1027.8		1294.87		280.725		1044.9		1226.3
DEF8		differentially expressed in FDCP 8 homolog (mouse)		NM_017702		219646_at				219646_at						418.2		373.1		337.6		376.3		40.3952		435		494.7		390.1		439.933		52.4742		283.9		113.2		256.6		217.9		91.6945		274.4		111.5
DEGS1		degenerative spermatocyte homolog 1, lipid desaturase (Drosophila)		BC000961		209250_at				209250_at		209250_at				2540.6		2400.2		1084.8		2008.53		803.051		3449		3752.4		3399.9		3533.77		190.927		2460		1785		2606.9		2283.97		438.316		2499.4		1418.5
DEK		DEK oncogene (DNA binding)		NM_003472		200934_at						200934_at				2776.8		2227.3		1873.2		2292.43		455.308		3425.7		3629.1		2806.5		3287.1		428.457		2122.6		2373.8		1498.6		1998.33		450.639		2039.2		2291.9
DENND1A		DENN/MADD domain containing 1A		NM_024820		219763_at				219763_at						90.8		88		57.5		78.7667		18.4706		120.4		151		194.4		155.267		37.184		49		47.3		47.3		47.8667		0.981495		61		27.5
DENND4C		DENN/MADD domain containing 4C		NM_017925		205684_s_at				205684_s_at						151.3		187.9		190.2		176.467		21.8253		173.8		106.2		114.1		131.367		36.96		182.6		353.6		205.3		247.167		92.8701		242.7		468
DEPDC1		DEP domain containing 1		AJ278112		232278_s_at				232278_s_at		232278_s_at				93.9		59.3		42.1		65.1		26.3826		855		378.8		301.2		511.667		299.856		32		38.2		17		29.0667		10.9002		89		26.9
DEPDC1 /// LOC730888		DEP domain containing 1 /// DEP domain containing 1 pseudogene		NM_017779		220295_x_at						220295_x_at				136.9		56.8		36.3		76.6667		53.1611		741.9		226.7		201.4		390		305.017		13.6		14.9		20.3		16.2667		3.55293		44.4		15
DEPDC1B		DEP domain containing 1B		AK001166		226980_at				226980_at						65.8		36.7		14.7		39.0667		25.6321		235.5		157.1		92.5		161.7		71.6109		12.7		18.3		15.8		15.6		2.80535		37.2		26.9
DEPDC6		DEP domain containing 6		NM_022783		218858_at		218858_at								377.5		93.8		67.7		179.667		171.825		90.3		84.3		59.1		77.9		16.5554		635.5		108.8		699.2		481.167		324.048		200.8		162.1
DERA		2-deoxyribose-5-phosphate aldolase homolog (C. elegans)		NM_015954		218102_at				218102_at						1102.4		925.2		865.4		964.333		123.251		1190.5		1213.9		1456.4		1286.93		147.228		947.7		547.2		1073.6		856.167		274.878		673		524
DERL1		Der1-like domain family, member 1		NM_024295		219402_s_at						219402_s_at				565.6		521.8		894		660.467		203.428		1103		1336.3		1103.2		1180.83		134.638		1054.5		1563.1		1117		1244.87		277.364		1029.4		1639.4
DERL1		Der1-like domain family, member 1		AF131854		222543_at		222543_at								831.1		960.4		853.5		881.667		69.0988		1124.1		1419.8		1180.9		1241.6		156.917		1248.7		1478.1		1631.7		1452.83		192.746		1047.2		1444.3
DGKA		diacylglycerol kinase, alpha 80kDa		AF064771		211272_s_at				211272_s_at						35.8		64.7		115		71.8333		40.079		35		40		112.4		62.4667		43.3157		99.7		142.5		107.2		116.467		22.8553		142.4		99.3
DGKI		diacylglycerol kinase, iota		NM_004717		206806_at				206806_at						48.6		53		8.5		36.7		24.5208		32.1		7.9		35.9		25.3		15.1882		55		144.9		73.4		91.1		47.4918		60.6		147.5
DHCR24		24-dehydrocholesterol reductase		NM_014762		200862_at		200862_at								333		381.1		581.1		431.733		131.572		260.4		444.5		635.6		446.833		187.611		1005.8		759.4		1157.8		974.333		201.055		1149.2		689.5
DHCR7		7-dehydrocholesterol reductase		AW150953		201790_s_at		201790_s_at		201790_s_at						78.8		188.3		201.9		156.333		67.4893		128		191.1		199.1		172.733		38.9462		489.6		413.4		512		471.667		51.6884		753.5		466.8
DHFR		dihydrofolate reductase		NM_000791		202534_x_at				202534_x_at		202534_x_at				623.9		343.7		167		378.2		230.396		1049.9		732		629		803.633		219.403		182.9		33.4		253.3		156.533		112.296		321		19.2
DHFR /// LOC643509		dihydrofolate reductase /// similar to Dihydrofolate reductase		BC003584		202533_s_at						202533_s_at				130.5		132		136.2		132.9		2.95466		421.4		191.6		242.7		285.233		120.66		105.5		5		134.9		81.8		68.1159		89.9		15.1
DHRS3		dehydrogenase/reductase (SDR family) member 3		NM_004753		202481_at		202481_at		202481_at		202481_at				214.8		211.3		222.4		216.167		5.6748		61.1		154.9		105.3		107.1		46.9259		497.6		533.1		360.3		463.667		91.261		329.6		631.9
DHRS7		dehydrogenase/reductase (SDR family) member 7		AF126782		210788_s_at		210788_s_at		210788_s_at						721.8		659.8		784.7		722.1		62.4505		543.2		665.5		670.9		626.533		72.2193		1147.6		1311.2		1139		1199.27		97.0324		1016.3		1216.8
DHRS7B		dehydrogenase/reductase (SDR family) member 7B		NM_015510		220690_s_at				220690_s_at		220690_s_at				167.5		153.6		258		193.033		56.6904		338.6		541.2		357.8		412.533		111.841		236.2		175.1		204.9		205.4		30.5531		167.1		123.9
DHX33		DEAH (Asp-Glu-Ala-His) box polypeptide 33		AI720923		222875_at				222875_at						585.4		464.1		429.3		492.933		81.9471		505.2		522.4		517.5		515.033		8.86134		237.7		262.1		319.2		273		41.8291		346.8		173.7
DHX36		DEAH (Asp-Glu-Ala-His) box polypeptide 36		AK096808		1559039_at				1559039_at						7.9		6.5		15.9		10.1		5.07149		16.8		1.6		2.3		6.9		8.58079		53.5		54.7		19.7		42.6333		19.8699		52.4		85.4
DIAPH2		diaphanous homolog 2 (Drosophila)		NM_007309		205603_s_at								205603_s_at		154.3		142.4		188		161.567		23.6526		113.2		102.1		113.2		109.5		6.40859		129.8		204.9		128		154.233		43.8878		232.2		285.6
DIAPH2		diaphanous homolog 2 (Drosophila)		NM_006729		205726_at				205726_at						178		235.1		297		236.7		59.5161		154		166.7		170.9		163.867		8.79905		298.4		617.7		318.8		411.633		178.75		513.6		786.3
DIAPH3		diaphanous homolog 3 (Drosophila)		AI813331		229097_at				229097_at		229097_at				412.8		414.8		264.5		364.033		86.2042		1135.7		1087.9		848.8		1024.13		153.713		170.2		250.8		307.1		242.7		68.8085		273.9		285.9
DICER1		Dicer1, Dcr-1 homolog (Drosophila)		BG109746		212888_at		212888_at		212888_at						259.5		351.3		386.1		332.3		65.4037		358.6		379.3		359.2		365.7		11.7818		563.4		580.7		580.4		574.833		9.90269		607.2		574.4
DIMT1L		DIM1 dimethyladenosine transferase 1-like (S. cerevisiae)		NM_014473		204405_x_at				204405_x_at						1086.5		1255.6		905.5		1082.53		175.084		1514.2		1999.2		1481.4		1664.93		289.948		704.1		760.8		1002.2		822.367		158.3		608.2		846.5
DIP2A		DIP2 disco-interacting protein 2 homolog A (Drosophila)		AI590053		215529_x_at				215529_x_at						250.4		219.3		135		201.567		59.7088		156.4		108.5		100.8		121.9		30.1249		95.2		446.4		146.8		229.467		189.633		252.5		635.2
DIP2C		DIP2 disco-interacting protein 2 homolog C (Drosophila)		N42910		1565681_s_at		1565681_s_at		1565681_s_at						247.7		224.1		314.6		262.133		46.9447		262.9		251.9		262.7		259.167		6.29391		251.8		708.5		407		455.767		232.223		349.2		394.9
DIS3		DIS3 mitotic control homolog (S. cerevisiae)		NM_014953		218362_s_at				218362_s_at						10.9		64.9		69.4		48.4		32.5538		36.6		46.8		17.1		33.5		15.0907		34.9		143.7		33.6		70.7333		63.1943		86.3		150.3
DIXDC1		DIX domain containing 1		AF070621		214724_at		214724_at		214724_at						603.8		565.1		374		514.3		123.035		733.9		784.7		526.9		681.833		136.559		1216.3		1145.7		1961.9		1441.3		452.233		2490.6		1105.9
DKFZp451A211		DKFZp451A211 protein		BC036906		1556114_a_at		1556114_a_at		1556114_a_at						23.3		3.2		29.8		18.7667		13.8673		33.5		32.3		66.9		44.2333		19.6391		110.2		963.2		252.9		442.1		456.891		388.3		1107.9
DKFZp547E087		hypothetical gene LOC283846		BE972419		235167_at		235167_at		235167_at						7.2		39.3		26		24.1667		16.1283		27.2		18.6		17.2		21		5.41479		80		362		63		168.333		167.936		184.7		436.4
DKFZP586H2123		regeneration associated muscle protease		AI671186		213661_at		213661_at								192.6		542.5		268.2		334.433		184.113		99.1		47.2		85.7		77.3333		26.9426		58.3		61.7		62.3		60.7667		2.15716		75.5		32.4
DKFZP761M1511		hypothetical protein DKFZP761M1511		AK026748		225355_at						225355_at				38		23.5		53.9		38.4667		15.2054		277.5		235.3		144		218.933		68.2383		21.2		22		21.9		21.7		0.43589		31.2		5
DKK1		dickkopf homolog 1 (Xenopus laevis)		NM_012242		204602_at		204602_at		204602_at				204602_at		314.3		153.7		215.5		227.833		81.0072		63.8		76.9		86.9		75.8667		11.5846		5469.3		1193		576.4		2412.9		2664.81		424.7		747.5
DKK3		dickkopf homolog 3 (Xenopus laevis)		AU148057		214247_s_at				214247_s_at						214.4		1208.1		2666.9		1363.13		1233.58		670.6		1327		439.6		812.4		460.38		1134.4		5790.1		877.5		2600.67		2765.12		875.5		5397.3
DLAT		dihydrolipoamide S-acetyltransferase (E2 component of pyruvate dehydrogenase complex)		AW299740		213149_at				213149_at						230.4		202.3		276		236.233		37.1947		347.7		379.5		299.8		342.333		40.1201		124.2		101.6		275.6		167.133		94.6121		139.1		93.3
DLEU2		deleted in lymphocytic leukemia, 2		H48516		1556821_x_at		1556821_x_at								33.2		43.1		26.2		34.1667		8.49137		45.8		39.7		57.1		47.5333		8.82855		202.6		472.1		149.7		274.8		172.902		410.5		409.5
DLG1		discs, large homolog 1 (Drosophila)		NM_004087		202516_s_at		202516_s_at								143.5		63.2		122.4		109.7		41.6292		185.2		119.6		192.3		165.7		40.0813		156.9		270.5		234		220.467		57.9966		156.9		331.7
DLG1		Discs, large homolog 1 (Drosophila)		AI692879		230229_at				230229_at				230229_at		44.4		79.7		41.6		55.2333		21.235		73.9		48.7		74.8		65.8		14.8159		99		464.7		65		209.567		221.605		220		545.7
DLG7		discs, large homolog 7 (Drosophila)		NM_014750		203764_at		203764_at		203764_at		203764_at				351.9		247.7		80.9		226.833		136.7		1702.8		931.5		636.4		1090.23		550.635		16.5		16.2		34.3		22.3333		10.3645		102.7		23.7
DLGAP4		discs, large (Drosophila) homolog-associated protein 4		AK024674		233056_x_at				233056_x_at						173.4		111.4		114.8		133.2		34.8557		109.7		106.5		127.5		114.567		11.3143		118.6		273.3		182.1		191.333		77.7622		225.6		329.5
DLST /// DLSTP		dihydrolipoamide S-succinyltransferase (E2 component of 2-oxo-glutarate complex) /// dihydrolipoamide S-succinyltransferase pseudogene (E2 component of 2-oxo-glutarate complex)		S72422		215210_s_at		215210_s_at		215210_s_at						201.9		135.3		205.3		180.833		39.4697		141.2		130.3		147.8		139.767		8.83761		569.9		808.6		488.5		622.333		166.367		536.3		897.4
DLX5		distal-less homeobox 5		NM_005221		213707_s_at		213707_s_at		213707_s_at						59.6		55.6		49		54.7333		5.35288		9.7		28		6		14.5667		11.7798		351.3		455.6		214.9		340.6		120.706		252.3		393
DLX6		distal-less homeobox 6		AA040332		242940_x_at				242940_x_at						25.9		52.7		34.1		37.5667		13.7322		26.6		28.8		30.2		28.5333		1.81475		85.5		203.8		73.1		120.8		72.147		63.9		150.2
DMD		dystrophin (muscular dystrophy, Duchenne and Becker types)		NM_004010		203881_s_at		203881_s_at								48.3		37.7		24.7		36.9		11.8203		13.8		75.6		37.2		42.2		31.2019		113.8		197.8		171.8		161.133		43.0039		39.3		384.6
DMPK		dystrophia myotonica-protein kinase		L08835		37996_s_at		37996_s_at		37996_s_at						73.2		142.1		138.2		117.833		38.7028		41.2		70.8		89.6		67.2		24.4		291		370.9		230		297.3		70.661		173.9		311.7
DMTF1		cyclin D binding myb-like transcription factor 1		NM_021145		203301_s_at				203301_s_at						522.4		419.2		250		397.2		137.526		301.5		282		370.1		317.867		46.2742		415.2		754.8		359		509.667		214.143		489.9		619.9
DNAJA1		DnaJ (Hsp40) homolog, subfamily A, member 1		NM_001539		200881_s_at				200881_s_at						2236.1		2339.1		2287.6		2287.6		51.5		3103.6		2476.9		2471		2683.83		363.541		1238.6		835.4		1303.6		1125.87		253.642		1531.3		1082.9
DNAJB1		DnaJ (Hsp40) homolog, subfamily B, member 1		BG537255		200664_s_at				200664_s_at						323.3		377		401		367.1		39.7848		390.4		203.1		310.9		301.467		94.0057		508.1		314.9		386.1		403.033		97.7068		555.1		639.3
DNAJB11		DnaJ (Hsp40) homolog, subfamily B, member 11		BC001144		223054_at						223054_at				1015.2		630.4		1217.3		954.3		298.152		1663.2		1661.2		1293.1		1539.17		213.102		1072.6		641.4		1398.4		1037.47		379.721		1374.5		674.3
DNAJB2		DnaJ (Hsp40) homolog, subfamily B, member 2		NM_006736		202500_at				202500_at						105.1		77.4		150.4		110.967		36.8519		40.8		77.9		97.6		72.1		28.8408		171.4		219.4		165.9		185.567		29.4293		171.3		262.5
DNAJB9		DnaJ (Hsp40) homolog, subfamily B, member 9		NM_012328		202843_at		202843_at		202843_at						92.4		99.6		143.5		111.833		27.6594		56.1		109.9		44.4		70.1333		34.9323		241.4		640.3		399.5		427.067		200.874		216		628.5
DNAJC1		DnaJ (Hsp40) homolog, subfamily C, member 1		BF591419		222621_at		222621_at		222621_at						673.7		756.5		1159.6		863.267		259.95		803.5		1007.2		846.2		885.633		107.423		1351.4		1769.1		1207.2		1442.57		291.833		1041.3		1944.9
DNAJC15		DnaJ (Hsp40) homolog, subfamily C, member 15		NM_013238		218435_at				218435_at						1897.1		2191.7		1398.8		1829.2		400.787		1847.1		3198.9		2087.6		2377.87		721.132		1878.1		970.5		1587.5		1478.7		463.479		1318.7		1072.2
DNAJC21		DnaJ (Hsp40) homolog, subfamily C, member 21		BF678298		238337_s_at				238337_s_at						644.2		417.8		701.3		587.767		149.939		453.2		531.3		459.5		481.333		43.3869		595.6		646.8		525.9		589.433		60.6854		462.5		687.8
DNAJC3		DnaJ (Hsp40) homolog, subfamily C, member 3		AL119957		235341_at				235341_at						519		236.9		416.4		390.767		142.786		429.1		455.2		385.9		423.4		34.9999		281.4		645		397.1		441.167		185.762		360.5		1023.3
DNAJC9		DnaJ (Hsp40) homolog, subfamily C, member 9		AW241779		213092_x_at				213092_x_at		213092_x_at				222.4		159.7		87.4		156.5		67.5569		491.2		502.2		373.8		455.733		71.1692		95.3		59.4		96		83.5667		20.9319		128		76.8
DNASE1L1		deoxyribonuclease I-like 1		NM_006730		203912_s_at		203912_s_at		203912_s_at						352.7		362.4		528.2		414.433		98.6441		412.3		436.4		416.4		421.7		12.8946		498.2		633.5		458.7		530.133		91.671		638.2		588.2
DNASE2		deoxyribonuclease II, lysosomal		AD000092		214992_s_at		214992_s_at		214992_s_at						99.6		133.4		271.5		168.167		91.0711		98.3		96		115.9		103.4		10.8862		436.4		293.2		306.5		345.367		79.1171		315.9		265.2
DNER		delta/notch-like EGF repeat containing		BF059512		226281_at				226281_at						194.2		61.8		17.4		91.1333		91.9777		56.2		32.3		49.3		45.9333		12.3005		89.8		188.3		29.4		102.5		80.2077		267.4		304.7
DNM1		dynamin 1		AF035321		215116_s_at		215116_s_at		215116_s_at						237.9		241.7		182.4		220.667		33.1943		116.4		106.1		158.4		126.967		27.7049		406.5		313.5		469.8		396.6		78.6189		443.8		230.1
DNMT1		DNA (cytosine-5-)-methyltransferase 1		NM_001379		201697_s_at		201697_s_at		201697_s_at		201697_s_at				749.1		714.9		589.6		684.533		83.9742		1038.1		865.3		1059.3		987.567		106.415		382.7		195.7		453.8		344.067		133.317		487.2		230.2
DNTTIP1		deoxynucleotidyltransferase, terminal, interacting protein 1		AK025220		234942_s_at				234942_s_at						370.1		396.6		403		389.9		17.4433		531.8		441.5		592.4		521.9		75.9356		440.7		116.6		319.8		292.367		163.782		347		163.7
DOCK10		dedicator of cytokinesis 10		NM_017718		219279_at				219279_at						167.4		68.8		4.4		80.2		82.0958		116.8		174.9		170.8		154.167		32.4254		30.9		17.1		96.9		48.3		42.6507		79		35.4
DOK5		docking protein 5		AL050069		214844_s_at				214844_s_at						1529.8		1593.4		567		1230.07		575.112		818.2		1124.1		1644.9		1195.73		417.979		514.1		359.7		529		467.6		93.7407		300.6		308.3
DONSON		downstream neighbor of SON		AF232674		221677_s_at						221677_s_at				247.5		307.1		150.3		234.967		79.1478		398.5		456.6		394.6		416.567		34.7247		180.5		762.3		159.6		367.467		342.095		261.2		785.6
DOPEY2		dopey family member 2		NM_005128		205248_at				205248_at						55.3		66.8		63		61.7		5.85918		71.5		65		76.5		71		5.76628		27.5		9.6		51.4		29.5		20.9716		43.8		21.9
DPH3		DPH3, KTI11 homolog (S. cerevisiae)		AI825858		225195_at						225195_at				466.2		456.8		460.3		461.1		4.75079		660.6		632.8		644.2		645.867		13.9747		809.2		209.9		659.8		559.633		311.954		563.6		210.1
DPP4		dipeptidyl-peptidase 4 (CD26, adenosine deaminase complexing protein 2)		M74777		211478_s_at		211478_s_at				211478_s_at				365.5		297.8		121.1		261.467		126.186		53.7		28.1		181.5		87.7667		82.1784		108.1		52.2		96.2		85.5		29.4461		116.8		27.8
DPP7		dipeptidyl-peptidase 7		NM_013379		224814_at		224814_at								122.5		136.6		198.3		152.467		40.3141		142.7		111.8		133.1		129.2		15.8149		502.6		371.5		291.5		388.533		106.576		213.5		408.7
DPP8		dipeptidyl-peptidase 8		AV734194		227018_at				227018_at						165.2		166.7		108.9		146.933		32.9464		230.3		201.2		150.2		193.9		40.5459		148		100.5		165.3		137.933		33.5524		141.1		126.8
DPT		dermatopontin		AL049798		213071_at		213071_at		213071_at						135.2		156.9		53.4		115.167		54.5808		146.8		221.3		126.4		164.833		49.954		9961.2		11429.1		8525.6		9971.97		1451.78		5482.5		8819.5
DR1		down-regulator of transcription 1, TBP-binding (negative cofactor 2)		AW516932		209187_at		209187_at				209187_at				628.3		425		529.1		527.467		101.66		1013.4		1196		720.5		976.633		239.873		858.9		1728.7		1180.7		1256.1		439.775		934.4		2192.9
DSE		dermatan sulfate epimerase		NM_013352		218854_at		218854_at								1544.5		1501.6		1588.9		1545		43.6521		1808.3		2747.3		1691.2		2082.27		578.904		2049.5		1905.7		2917.7		2290.97		547.509		2380.3		2153.6
DSN1		DSN1, MIND kinetochore complex component, homolog (S. cerevisiae)		NM_024918		219512_at				219512_at		219512_at				115.5		158.1		23.9		99.1667		68.5747		186.7		221.8		166.2		191.567		28.1177		78.7		52.9		105.1		78.9		26.1006		162.5		69.6
DSP		desmoplakin		NM_004415		200606_at				200606_at						352.5		248.9		85.8		229.067		134.452		141.2		143		239.3		174.5		56.1257		304		376.9		779.2		486.7		255.921		358		772.4
DST		dystonin		BG253119		212253_x_at				212253_x_at						185.3		133.1		438.8		252.4		163.523		104.1		69.6		99.5		91.0667		18.7324		254.3		398.9		67.8		240.333		165.991		404.6		352.4
DST		dystonin		BC004912		215016_x_at						215016_x_at		215016_x_at		941.4		1385.3		2133.1		1486.6		602.274		720.2		632.7		835.3		729.4		101.613		1277.1		1598.2		659.4		1178.23		477.145		2046.9		1726.2
DTL		denticleless homolog (Drosophila)		NM_016448		218585_s_at				218585_s_at		218585_s_at				258.1		126.2		56.5		146.933		102.387		371		429.5		501.4		433.967		65.3146		40.7		15.5		63.7		39.9667		24.1084		129.2		21.3
DTNBP1		dystrobrevin binding protein 1		AF061734		223445_at				223445_at						162.6		196		308.6		222.4		76.4965		245.5		232.6		317.5		265.2		45.7501		179.8		180.5		175		178.433		2.99388		125.5		141.3
DTWD1		DTW domain containing 1		AA907927		236649_at				236649_at						237.3		265.3		136.5		213.033		67.7423		123.9		80.4		137.4		113.9		29.7867		240.3		644.3		146.3		343.633		264.593		202.2		476.3
DTX3L		deltex 3-like (Drosophila)		AA577672		225415_at		225415_at		225415_at						773.7		687.2		682.8		714.567		51.2582		867.7		844.4		601.4		771.167		147.483		213.9		124		438.3		258.733		161.875		354.5		110.6
DTYMK /// LOC727761		deoxythymidylate kinase (thymidylate kinase) /// similar to deoxythymidylate kinase (thymidylate kinase)		NM_012145		203270_at				203270_at						250.3		207.6		140.1		199.333		55.5631		381.4		265.2		189.5		278.7		96.6597		125		76.9		136		112.633		31.4309		109.6		28.4
DTYMK /// LOC727761		deoxythymidylate kinase (thymidylate kinase) /// similar to deoxythymidylate kinase (thymidylate kinase)		AF258562		1553984_s_at						1553984_s_at				771.5		399.2		549.9		573.533		187.272		1251		762.4		767.2		926.867		280.718		441		286.3		432.8		386.7		87.0456		418.1		283
DUSP1		dual specificity phosphatase 1		AA530892		201044_x_at				201044_x_at		201044_x_at				1200.9		1000.2		1046.3		1082.47		105.124		171.9		121.7		231.9		175.167		55.1726		443.8		1716.3		499.3		886.467		719.192		590.5		2773.9
DUSP12		dual specificity phosphatase 12		NM_007240		218576_s_at		218576_s_at								271.2		111.2		309.9		230.767		105.34		391		423.6		336.5		383.7		44.0065		470.8		287.4		460		406.067		102.91		365.2		252.8
DUSP14		dual specificity phosphatase 14		NM_007026		203367_at				203367_at						1132.3		914.5		907.4		984.733		127.846		711.9		903.3		988.8		868		141.785		538.7		437		884.5		620.067		234.584		533.5		421.2
DUSP22		dual specificity phosphatase 22		BE222746		226440_at		226440_at								139.1		187.3		191.3		172.567		29.0519		140.1		88.2		126		118.1		26.8367		248.6		423.9		264.1		312.2		97.045		189.5		343.7
DUSP4		dual specificity phosphatase 4		BC002671		204015_s_at		204015_s_at		204015_s_at				204015_s_at		203.2		32.9		110.1		115.4		85.2736		130		28.6		13.2		57.2667		63.4578		239		303.3		232.2		258.167		39.2342		523.4		462.4
DUSP5		dual specificity phosphatase 5		U16996		209457_at		209457_at		209457_at		209457_at				931.3		1183.1		1106.8		1073.73		129.116		209.2		239.7		396		281.633		100.212		59.7		159.4		66.7		95.2667		55.6513		93.5		188.3
DUSP6		dual specificity phosphatase 6		BC003143		208892_s_at						208892_s_at		208892_s_at		302.1		349.6		366.6		339.433		33.4303		72.2		86		88.7		82.3		8.85042		68.4		125.9		69.4		87.9		32.9128		171.8		119
DUSP6		dual specificity phosphatase 6		BC005047		208893_s_at		208893_s_at								178.7		163.3		86.9		142.967		49.1619		4		13.2		4.4		7.2		5.2		11.2		8.1		7.2		8.83333		2.09841		44.3		40.7
DUT		deoxyuridine triphosphatase		AB049113		208955_at				208955_at		208955_at				219.1		247.1		150.2		205.467		49.8679		377.1		336.5		305.9		339.833		35.7168		87.8		51.6		141		93.4667		44.9686		131.3		42.3
DXS542		putative X-linked retinopathy protein		N51405		228001_at				228001_at						114.3		107.4		111.3		111		3.45977		82.3		87.7		117.9		95.9667		19.1858		161.8		346.9		160.6		223.1		107.216		159.5		271.3
DYNC1H1		dynein, cytoplasmic 1, heavy chain 1		AB002323		211928_at				211928_at						460.3		420.4		1302.6		727.767		498.22		536.3		577		469.5		527.6		54.2755		726.2		1072.8		861.8		886.933		174.662		1131.4		928.5
DYNLT1		dynein, light chain, Tctex-type 1		NM_006519		201999_s_at				201999_s_at						5391		5808.9		4385.8		5195.23		731.469		5072.8		5702.3		5557.3		5444.13		329.655		3951		1642.3		3092.1		2895.13		1166.89		2482.5		1357.5
DYRK2		dual-specificity tyrosine-(Y)-phosphorylation regulated kinase 2		AI216690		202969_at						202969_at				156.5		218.8		255.4		210.233		50.0034		296.9		387.6		281.6		322.033		57.2954		162.3		403.4		249.2		271.633		122.105		258.7		573
DYRK4		dual-specificity tyrosine-(Y)-phosphorylation regulated kinase 4		AF263541		212954_at		212954_at								325.8		270.3		459.5		351.867		97.2562		368.1		278.9		374.8		340.6		53.5387		917.8		464.7		600.2		660.9		232.569		693.8		399.4
E2F7		E2F transcription factor 7		AI341146		228033_at				228033_at						79.7		33.7		1.7		38.3667		39.2088		83.5		74.9		54.5		70.9667		14.8947		10.3		5		24.3		13.2		9.97146		30.6		11.7
E2F8		E2F transcription factor 8		NM_024680		219990_at				219990_at						105.9		83.3		17.2		68.8		46.0935		216.8		256.7		123.9		199.133		68.1399		6.6		1		28.6		12.0667		14.5895		32.6		1.5
EBAG9		estrogen receptor binding site associated, antigen, 9		AA812215		204274_at		204274_at								592.6		584.7		612.2		596.5		14.1587		717.5		698.5		803.1		739.7		55.7218		1322.3		854.7		1106		1094.33		234.018		888.4		876.5
EBF1		early B-cell factor 1		AF208502		232204_at		232204_at		232204_at						959.4		1489.6		1511.3		1320.1		312.564		1096.1		1493.3		1018.4		1202.6		254.734		363.7		429		501.4		431.367		68.8805		369.2		514.8
EBNA1BP2		EBNA1 binding protein 2		NM_006824		201323_at				201323_at		201323_at				523.3		322.4		355.6		400.433		107.693		744.2		633.5		567.4		648.367		89.3327		372.7		79.5		364		272.067		166.824		359.5		64.5
ECM2		extracellular matrix protein 2, female organ and adipocyte specific		NM_001393		206101_at		206101_at		206101_at						383.4		869.7		1172.5		808.533		398.09		807.4		932		818.8		852.733		68.8832		2453.3		1414.7		2335.6		2067.87		568.712		1469.1		1845.6
ECOP		EGFR-coamplified and overexpressed protein		NM_030796		208091_s_at		208091_s_at		208091_s_at						575.8		514.5		660.1		583.467		73.1021		512.4		700.6		669.5		627.5		100.885		998.6		997.8		970.9		989.1		15.7667		850.7		979.5
ECT2		epithelial cell transforming sequence 2 oncogene		NM_018098		219787_s_at		219787_s_at		219787_s_at		219787_s_at				505.3		433.3		295.9		411.5		106.389		1362.9		1089.7		871.4		1108		246.26		120		288.9		162.9		190.6		87.7911		200.5		356.8
EDEM1		ER degradation enhancer, mannosidase alpha-like 1		NM_014674		203279_at				203279_at						215.4		242.6		249.1		235.7		17.8782		214.4		107		160.6		160.667		53.7		314.9		737.3		334		462.067		238.55		340		729.5
EDG3		endothelial differentiation, sphingolipid G-protein-coupled receptor, 3		AA534817		228176_at		228176_at		228176_at						520.5		618.1		1303.5		814.033		426.69		746.8		600.5		470.2		605.833		138.377		108.4		92		122.2		107.533		15.1186		159		119.2
EDG5		endothelial differentiation, sphingolipid G-protein-coupled receptor, 5		AI032786		227684_at		227684_at								146		233.8		138.8		172.867		52.8925		110.2		209.7		190.7		170.2		52.8228		66.4		56.9		53.3		58.8667		6.76782		78.2		59.9
EDIL3		EGF-like repeats and discoidin I-like domains 3		AA297258		1558643_s_at		1558643_s_at		1558643_s_at						106.1		149.6		252.9		169.533		75.4027		209		297.4		178		228.133		61.9569		603.3		1084.6		510.8		732.9		308.073		390.6		1521.6
EDNRB		endothelin receptor type B		M74921		204271_s_at		204271_s_at								2.5		29.6		28.5		20.2		15.3385		36.3		33.8		48.4		39.5		7.80833		195.4		43.7		114.1		117.733		75.9152		24.7		70.2
EEA1		early endosome antigen 1		AI916242		204840_s_at		204840_s_at								83.9		62.7		46.5		64.3667		18.7556		26.9		40.4		74.6		47.3		24.5872		22.1		16.5		0.6		13.0667		11.1536		18.8		19.9
EEF1A1		eukaryotic translation elongation factor 1 alpha 1		AL515273		213477_x_at				213477_x_at						11649.5		10388.8		21690.3		14576.2		6193.15		11597.7		10051.8		10204.9		10618.1		851.776		15220.4		15884.7		12003.8		14369.6		2075.62		13062.1		17815.5
EEF1A1 /// EEF1AL6 /// EEF1AL7 /// LOC124199 /// LOC387845 /// LOC389223 /// LOC390924 /// LOC391273 /// LOC401717 /// LOC401816 /// LOC440595 /// LOC644604 /// LOC645693 /// LOC645715 /// LOC647167 /// LOC649550 /// LOC728672		eukaryotic translation elongation factor 1 alpha 1 /// similar to Elongation FacTor family member (eft-4) /// similar to eukaryotic translation elongation factor 1 alpha 1 /// eukaryotic translation elongation factor 1 alpha-like 6 /// similar to eukaryotic translation elongation factor 1 alpha 2 /// hypothetical LOC391273 /// similar to Elongation factor 1-alpha 1 (EF-1-alpha-1) (Elongation fact…		BE964125		213583_x_at				213583_x_at						9846.2		10968.5		19470.7		13428.5		5262.73		10633.8		9137.8		10275		10015.5		781.023		14197.7		15671.5		10816.8		13562		2489		12934.6		14703.2
EEF1D		eukaryotic translation elongation factor 1 delta (guanine nucleotide exchange protein)		NM_001960		203113_s_at		203113_s_at		203113_s_at						4003.4		3545.4		5696.4		4415.07		1133.05		4764.7		4301.8		4382.2		4482.9		247.335		8003.1		6294.4		5102.5		6466.67		1457.95		5438.6		6671.7
EEF1G /// LOC729998		eukaryotic translation elongation factor 1 gamma /// elongation factor 1 gamma pseudogene		AF119850		211345_x_at				211345_x_at						7153.4		7109.4		13755		9339.27		3824.2		8567.4		7164.3		7488.8		7740.17		734.548		12698.1		12268.4		9406.1		11457.5		1789.54		9788.9		11891.3
EEF2		eukaryotic translation elongation factor 2		NM_001961		204102_s_at				204102_s_at						6818.3		7912.8		15593.6		10108.2		4781.88		5663.3		5162.1		6723.5		5849.63		797.203		14130.6		13128.5		8759.2		12006.1		2856.19		9469.1		13024.1
EFCAB2		EF-hand calcium binding domain 2		BC005357		223608_at				223608_at						156.6		132.6		72.5		120.567		43.3221		177.7		251.5		232.2		220.467		38.2735		148.4		32		102.5		94.3		58.6316		88.4		29.1
EFEMP1		EGF-containing fibulin-like extracellular matrix protein 1		NM_004105		201843_s_at				201843_s_at						3408.7		5903.6		6019.8		5110.7		1475.12		4521.4		4917.9		5019.3		4819.53		263.122		2657.8		2377.6		3428.4		2821.27		544.138		1840.7		2542.1
EFEMP2		EGF-containing fibulin-like extracellular matrix protein 2		AB030655		209356_x_at		209356_x_at		209356_x_at						1354.5		1553.2		1732		1546.57		188.837		1157		1694.5		1367.4		1406.3		270.853		2697.1		2783.6		1857.8		2446.17		511.373		1456.7		2467.1
EFHC1		EF-hand domain (C-terminal) containing 1		AI564473		225656_at				225656_at						450		335.7		179.9		321.867		135.58		190.8		179.3		234.1		201.4		28.8969		291.4		443.1		179.8		304.767		132.158		345.7		455.9
EFNA1		ephrin-A1		NM_004428		202023_at				202023_at				202023_at		19.5		10.5		120.2		50.0667		60.9037		64.9		71.7		37		57.8667		18.3881		53.6		462.9		20.8		179.1		246.325		80.1		587
EFNB2		ephrin-B2		BF001670		202668_at						202668_at				146		129		329.1		201.367		110.946		511.8		1917.5		358.7		929.333		859.194		156.5		517.2		245.4		306.367		187.92		218.2		806.5
EFNB2		ephrin-B2		U16797		202669_s_at				202669_s_at						66.6		99.6		174.5		113.567		55.2893		201.7		670.6		180.6		350.967		277.012		58.3		191.8		69.9		106.667		73.9554		83		244.4
EFS		embryonal Fyn-associated substrate		AB001467		210880_s_at		210880_s_at		210880_s_at						176.2		90.7		64.8		110.567		58.2967		96.5		98.7		166.3		120.5		39.6792		286.7		271.4		200.4		252.833		46.0485		221.6		232.6
EGFR		epidermal growth factor receptor (erythroblastic leukemia viral (v-erb-b) oncogene homolog, avian)		AW157070		201983_s_at		201983_s_at				201983_s_at				2307.2		1623.6		1465.8		1798.87		447.244		899.3		606.5		1478.3		994.7		443.661		523.4		451.4		528		500.933		42.9587		476.4		225.5
EGLN1		egl nine homolog 1 (C. elegans)		BC005369		221497_x_at				221497_x_at						106.6		126		226.7		153.1		64.4733		170.1		129.9		193		164.333		31.9428		328.4		241.8		325.4		298.533		49.1554		422.8		265.4
EGLN3		egl nine homolog 3 (C. elegans)		AI378406		222847_s_at				222847_s_at						4		3.4		2.2		3.2		0.916515		4		3.4		6.9		4.76667		1.87172		38.6		105.7		44.8		63.0333		37.0802		91.8		127.6
EGR1		early growth response 1		AV733950		201693_s_at		201693_s_at				201693_s_at				677.3		800		840.1		772.467		84.8205		211.3		338.3		253.3		267.633		64.7019		67.6		415.7		63.8		182.367		202.082		120.9		533.2
EGR3		early growth response 3		NM_004430		206115_at		206115_at								252.3		483.6		143.3		293.067		173.774		134.4		125.1		189		149.5		34.5226		13.6		161.9		103.9		93.1333		74.734		46.8		124.3
EHBP1		EH domain binding protein 1		AB020710		212653_s_at		212653_s_at								1110		1577		930.2		1205.73		333.858		796.8		1049.7		988.6		945.033		131.959		516.9		451.1		606.5		524.833		78.0032		619.5		375.6
EHD1		EH-domain containing 1		AY007161		222221_x_at				222221_x_at						56.9		155.6		159.4		123.967		58.1125		160.3		236.2		185.9		194.133		38.614		90.3		73.5		99		87.6		12.9626		82.1		66.1
EIF1		eukaryotic translation initiation factor 1		AF083441		202021_x_at		202021_x_at		202021_x_at						3762.1		4621		5726.4		4703.17		984.724		3179.9		4263.2		3585.7		3676.27		547.299		6634.9		8977.2		5376		6996.03		1827.56		5477.7		8321.4
EIF1AP1 /// EIF1AX		eukaryotic translation initiation factor 1A, X-linked /// eukaryotic translation initiation factor 1A pseudogene 1		NM_001412		201019_s_at						201019_s_at				1759.8		1549.6		1820.2		1709.87		142.043		3020.5		1934.7		2648.4		2534.53		551.783		1571.1		1043.2		2087.9		1567.4		522.36		1769.9		1153.6
EIF1AX		eukaryotic translation initiation factor 1A, X-linked		BE542684		201016_at						201016_at				761.9		689.5		739.2		730.2		37.0296		1365.5		894.7		1107		1122.4		235.778		843.3		361.7		1283.5		829.5		461.055		721.5		418.9
EIF1AY		eukaryotic translation initiation factor 1A, Y-linked		BC005248		204409_s_at		204409_s_at								647.1		652.5		286		528.533		210.057		7.4		709.1		20.2		245.567		401.483		0.3		291		9.9		100.4		165.134		7.5		425.8
EIF1B		eukaryotic translation initiation factor 1B		NM_005875		201738_at		201738_at								1497.8		1522.1		1884.6		1634.83		216.645		1934.7		1819.6		1617.6		1790.63		160.522		2451		2308.9		2737.1		2499		218.098		1542.7		2966.7
EIF2AK3		eukaryotic translation initiation factor 2-alpha kinase 3		NM_004836		218696_at		218696_at		218696_at						366.7		411.6		328.1		368.8		41.7896		365.2		337.1		321.8		341.367		22.0123		500.8		1005.2		582.1		696.033		270.814		655.7		1189.4
EIF2B3		eukaryotic translation initiation factor 2B, subunit 3 gamma, 58kDa		NM_020365		218488_at				218488_at		218488_at				492.7		450.9		462.9		468.833		21.5224		591.2		873		728.8		731		140.913		385.5		126.8		376.8		296.367		146.913		298.1		57.4
EIF2C2		Eukaryotic translation initiation factor 2C, 2		AI813489		225569_at				225569_at						222.6		309.8		175.8		236.067		68.0075		158.6		257.8		287.6		234.667		67.5397		191.8		491.5		296		326.433		152.15		271.5		517.7
EIF2C4		Eukaryotic translation initiation factor 2C, 4		AI669957		227930_at				227930_at						106		179.7		153.2		146.3		37.3314		106.1		88.8		58.7		84.5333		23.9863		135.3		253.6		155.2		181.367		63.3423		223.7		221.5
EIF2S1		eukaryotic translation initiation factor 2, subunit 1 alpha, 35kDa		NM_004094		201144_s_at				201144_s_at		201144_s_at				1073.2		704.9		730.6		836.233		205.621		1547.7		1369.2		1207.5		1374.8		170.169		739.7		485.7		948		724.467		231.526		835.4		495.8
EIF3B		eukaryotic translation initiation factor 3, subunit B		AA628539		242550_at				242550_at						35.9		90.4		49.7		58.6667		28.3348		82.6		59.7		41.3		61.2		20.6908		66.6		166.9		63.4		98.9667		58.8537		130.8		163.9
EIF3C /// EIF3CL		eukaryotic translation initiation factor 3, subunit C /// eukaryotic translation initiation factor 3, subunit C-like		BC000533		210949_s_at						210949_s_at				3672.6		3809.2		6374.9		4618.9		1522.27		3051		2167		2310.6		2509.53		474.389		3502.7		1780.1		4012.7		3098.5		1169.9		3587.5		1610.9
EIF3E		eukaryotic translation initiation factor 3, subunit E		BC000734		208697_s_at				208697_s_at						5051.5		5328.5		8004.2		6128.07		1630.67		5491.1		4430.8		5059.4		4993.77		533.188		8452.3		6588.3		5302.4		6781		1583.77		5693.9		6445
EIF4A1		Eukaryotic translation initiation factor 4A, isoform 1		U79273		214805_at								214805_at		592.6		780.8		236.8		536.733		276.269		320.8		253.4		332.6		302.267		42.7291		153.1		203.2		142		166.1		32.6054		288.2		225.8
EIF4A2		eukaryotic translation initiation factor 4A, isoform 2		NM_001967		200912_s_at		200912_s_at								4990.4		5513.1		5793.4		5432.3		407.552		4875.2		4512.1		4811.1		4732.8		193.8		7092.3		9289.4		6851		7744.23		1343.58		6788.1		9859.6
EIF4A2		eukaryotic translation initiation factor 4A, isoform 2		AI332397		1555996_s_at				1555996_s_at				1555996_s_at		91.8		118.1		169.6		126.5		39.5744		112.4		77.6		126.5		105.5		25.1696		152.5		316.9		139.4		202.933		98.9151		249.4		415.4
EIF4B		eukaryotic translation initiation factor 4B		NM_001417		211937_at				211937_at						1546.7		1216.9		3657.7		2140.43		1324.3		1446.7		1293		1452.8		1397.5		90.551		3337.3		3758.1		2454.1		3183.17		665.524		2320.2		4091.5
EIF4E		eukaryotic translation initiation factor 4E		AI742789		201436_at				201436_at						138.4		173.2		86.9		132.833		43.4185		258.9		228.8		203.4		230.367		27.7831		136.4		54.4		128.6		106.467		45.2594		108.1		50.8
EIF4E		eukaryotic translation initiation factor 4E		NM_001968		201437_s_at						201437_s_at				565.8		610.3		211.5		462.533		218.537		917.9		874.8		762.8		851.833		80.06		328.4		176.8		456		320.4		139.772		282.8		295.6
EIF4E2		eukaryotic translation initiation factor 4E family member 2		AF047695		209393_s_at						209393_s_at				885.5		836		1009.4		910.3		89.3206		1404.9		1001.1		1277		1227.67		206.371		1072.1		862.7		916.3		950.367		108.777		943.1		826.9
EIF4EBP1		eukaryotic translation initiation factor 4E binding protein 1		AB044548		221539_at		221539_at						221539_at		553.6		436.6		1516.4		835.533		592.543		471.2		830.8		607.8		636.6		181.522		2189		1154.5		1605.4		1649.63		518.667		1170.8		1145.2
EIF4EBP2		eukaryotic translation initiation factor 4E binding protein 2		BC005057		208770_s_at		208770_s_at								130		235.5		213.2		192.9		55.6024		188.9		280.5		223.8		231.067		46.2303		340.5		344.9		317.5		334.3		14.7146		321.3		644.3
EIF5		eukaryotic translation initiation factor 5		NM_001969		208290_s_at		208290_s_at								143		222.7		594.5		320.067		240.984		733.5		557.8		474		588.433		132.434		1024.3		486.4		1213.2		907.967		377.107		884		287.4
EIF5		eukaryotic translation initiation factor 5		AL080102		208708_x_at						208708_x_at				441.4		369.6		715.7		508.9		182.657		1397.2		1129.7		838.1		1121.67		279.637		1322.4		643.6		1752		1239.33		558.849		1251		482.8
EIF5A		eukaryotic translation initiation factor 5A		NM_001970		201123_s_at				201123_s_at		201123_s_at				334.8		958.6		675.2		656.2		312.334		2909.2		3441.9		543.8		2298.3		1542.61		164.2		954.9		1477		865.367		660.964		1640		1175
EIF5B		eukaryotic translation initiation factor 5B		BE138647		214314_s_at		214314_s_at		214314_s_at						213.2		164.6		185.7		187.833		24.3701		238.3		173.1		238.6		216.667		37.7301		57		68		77.5		67.5		10.2591		122.6		70.5
ELAVL1		ELAV (embryonic lethal, abnormal vision, Drosophila)-like 1 (Hu antigen R)		BC003376		201726_at						201726_at				969.2		806		1204.6		993.267		200.387		1819.4		1815		1409.8		1681.4		235.223		1142.3		702.5		1400		1081.6		352.69		1275.3		701.3
ELF1		E74-like factor 1 (ets domain transcription factor)		AL559590		212420_at				212420_at						360.1		186.7		256.6		267.8		87.2409		231.8		229.9		228.8		230.167		1.51767		182		393.2		170.8		248.667		125.295		279.6		521.2
ELF4		E74-like factor 4 (ets domain transcription factor)		U32645		31845_at						31845_at				245.6		301.7		298.4		281.9		31.48		304.6		467.1		375.5		382.4		81.4694		293.9		363		298.5		318.467		38.6355		248.4		419.9
ELK3		ELK3, ETS-domain protein (SRF accessory protein 2)		NM_005230		206127_at				206127_at						74		89.2		86.7		83.3		8.15046		12.4		43.6		41.6		32.5333		17.4646		83.3		215.6		107.4		135.433		70.4643		137.4		173.9
ELK3		ELK3, ETS-domain protein (SRF accessory protein 2)		AW575374		221773_at								221773_at		1924.3		2063.1		1454.4		1813.93		319.006		1668.2		1291.2		1617.6		1525.67		204.624		1054.1		2409.3		1609.6		1691		681.257		2270.9		3099.7
ELL2		elongation factor, RNA polymerase II, 2		NM_012081		214446_at		214446_at		214446_at						590.1		326.4		672.2		529.567		180.673		373.2		241.6		406.5		340.433		87.1966		946.8		2013.5		747.5		1235.93		680.726		789.9		2624.7
ELN		elastin (supravalvular aortic stenosis, Williams-Beuren syndrome)		M24782		216269_s_at		216269_s_at		216269_s_at						6.2		5.9		75.2		29.1		39.9241		47.9		75		13		45.3		31.0817		1238.8		842.6		706.6		929.333		276.498		562.7		532.7
EML1		echinoderm microtubule associated protein like 1		AI825937		204796_at				204796_at						387.8		246.5		212.8		282.367		92.8497		344.9		326.1		268.5		313.167		39.8082		158.9		99.4		281.2		179.833		92.6901		170.7		101.1
EML4		echinoderm microtubule associated protein like 4		AV707345		223068_at		223068_at		223068_at						373.9		391.9		307.2		357.667		44.6225		291.8		314.9		313.8		306.833		13.0309		171.1		139.9		188		166.333		24.4017		153.4		144.2
EMP2		epithelial membrane protein 2		NM_001424		204975_at				204975_at						450.2		366.4		464.2		426.933		52.8887		510.8		418.7		386.1		438.533		64.6726		535.8		1693.6		631.3		953.567		642.664		785.7		1536
EMX2		empty spiracles homeobox 2		AI478455		221950_at		221950_at						221950_at		316		104.3		29.3		149.867		148.682		51.5		60.8		114		75.4333		33.7219		0.6		1.3		40.6		14.1667		22.8946		19.9		67.3
ENAH		enabled homolog (Drosophila)		BF223300		228310_at						228310_at				330.3		561.2		351.2		414.233		127.705		164.7		266.6		232.5		221.267		51.8704		87.7		406.4		144.7		212.933		169.954		198.3		322.7
ENAH		enabled homolog (Drosophila)		NM_145240		1553672_at		1553672_at		1553672_at						331.8		323.3		129.4		261.5		114.481		193.4		252.6		428.3		291.433		122.17		40.8		35.2		76.8		50.9333		22.5755		46		43.9
ENC1		ectodermal-neural cortex (with BTB-like domain)		AF010314		201340_s_at		201340_s_at		201340_s_at						703.7		277.4		253.2		411.433		253.399		236.2		233.2		244.3		237.9		5.74195		40.8		18.2		33.4		30.8		11.5222		60.7		2.2
ENDOD1		endonuclease domain containing 1		AF131747		212573_at		212573_at		212573_at						379.7		506.2		469.9		451.933		65.1357		485.1		539.2		678.5		567.6		99.7788		191.9		266.9		241.7		233.5		38.1665		310.8		208.7
ENDOGL1		endonuclease G-like 1		BF511976		205521_at				205521_at						139.7		197		116		150.9		41.6453		146.7		153.6		158.7		153		6.02246		95.3		33.3		104.1		77.5667		38.5877		87.8		42.6
ENG		endoglin (Osler-Rendu-Weber syndrome 1)		NM_000118		201809_s_at		201809_s_at								580.8		646.5		456.7		561.333		96.3858		360.2		409		389.4		386.2		24.5569		262.4		163.6		286.7		237.567		65.1991		375.3		149.6
ENO1		enolase 1, (alpha)		AW291639		240258_at				240258_at						3.2		11.6		23.5		12.7667		10.2002		8		2.4		59.9		23.4333		31.7049		49.8		289.7		91.1		143.533		128.257		98.7		267.2
ENO2		enolase 2 (gamma, neuronal)		NM_001975		201313_at		201313_at		201313_at						77.7		109.1		79.8		88.8667		17.554		50.6		65.6		9.5		41.9		29.0443		333.1		1929.1		204.9		822.367		960.6		589.3		1684.8
ENOPH1		enolase-phosphatase 1		NM_021204		217956_s_at						217956_s_at				716.1		648.6		970.2		778.3		169.583		1017.1		1195.3		889.2		1033.87		153.737		1077.2		644.4		1417.8		1046.47		387.615		934.9		670.8
ENOSF1		enolase superfamily member 1		AF305057		213645_at				213645_at						123.4		193.9		68.3		128.533		62.9572		103.8		78.7		130.1		104.2		25.7023		281		360.7		168.8		270.167		96.4076		327.3		262
ENPP2		ectonucleotide pyrophosphatase/phosphodiesterase 2 (autotaxin)		D45421		210839_s_at		210839_s_at		210839_s_at						2043.3		3626.2		3300.9		2990.13		835.958		2504.6		2569.8		2713.7		2596.03		106.99		512.9		1421.5		624.9		853.1		495.424		422.9		1289.9
EPAS1		endothelial PAS domain protein 1		AF052094		200878_at		200878_at		200878_at						4210		3337.3		7476.8		5008.03		2182.09		4914.5		4497		3802.9		4404.8		561.506		656		906.7		772.2		778.3		125.461		673.5		772
EPB41L3		erythrocyte membrane protein band 4.1-like 3		NM_012307		206710_s_at		206710_s_at								3.6		125		28.1		52.2333		64.1974		122.3		121.6		27.8		90.5667		54.3587		239.4		193.8		98.4		177.2		71.9508		167.1		154.7
EPHX1		epoxide hydrolase 1, microsomal (xenobiotic)		NM_000120		202017_at				202017_at						630.4		828.7		2636.9		1365.33		1105.66		716.4		870.7		957.6		848.233		122.159		450		212.2		733.5		465.233		260.984		311.6		196.7
EPR1		Effector cell peptidase receptor 1		BQ021146		1555826_at				1555826_at						174.7		88.1		54.2		105.667		62.141		447.5		106.1		275.7		276.433		170.701		39.5		39.7		73.5		50.9		19.5724		90		10.8
EPS15		epidermal growth factor receptor pathway substrate 15		NM_001981		217887_s_at				217887_s_at						753.7		908.9		666.5		776.367		122.779		598.1		513.6		665.9		592.533		76.3024		804.7		900.3		803.7		836.233		55.4856		689.3		923.5
EPS8		epidermal growth factor receptor pathway substrate 8		NM_004447		202609_at		202609_at		202609_at						2876.4		2317.3		2543.8		2579.17		281.223		3021.8		3167.3		2774		2987.7		198.855		3783.4		4585.9		5317.9		4562.4		767.52		3676.7		5559.4
EPS8L2		EPS8-like 2		AW204755		222546_s_at		222546_s_at		222546_s_at						3.5		3.4		57.6		21.5		31.2636		2		3		3.1		2.7		0.608276		76.4		58		61.6		65.3333		9.75158		125.7		55
EPSTI1		epithelial stromal interaction 1 (breast)		AA633203		227609_at				227609_at						520.9		629.6		887.5		679.333		188.292		574.9		420.1		428.3		474.433		87.1032		149		66.3		236.1		150.467		84.9095		164.9		87.2
EPSTI1		Epithelial stromal interaction 1 (breast)		AA781795		235276_at		235276_at								168.4		366.8		175.9		237.033		112.444		121.1		77.6		135.5		111.4		30.1442		31.9		15.4		31.8		26.3667		9.49754		50.4		16.6
ERAP2		endoplasmic reticulum aminopeptidase 2		BG292389		235104_at				235104_at						129.4		291.4		89.7		170.167		106.851		84.5		156		195.6		145.367		56.3081		55.4		19.2		35.9		36.8333		18.118		32.5		35
ERCC6L		excision repair cross-complementing rodent repair deficiency, complementation group 6-like		NM_017669		219650_at				219650_at						103.3		92.9		43.4		79.8667		32.0063		220.6		165.4		100		162		60.3718		17.1		4		17.3		12.8		7.62168		33.6		9.8
ERGIC1		endoplasmic reticulum-golgi intermediate compartment (ERGIC) 1		AB033007		224577_at				224577_at						603.4		598.4		607.7		603.167		4.65439		414.2		442.3		493.6		450.033		40.2609		699.5		487.2		639.8		608.833		109.485		783.6		572.2
ERGIC2		ERGIC and golgi 2		NM_016570		218135_at						218135_at				512.2		464.6		431.7		469.5		40.4731		798		671.2		664.8		711.333		75.1237		619.3		281.5		247.1		382.633		205.68		547.9		320.3
ERGIC2		ERGIC and golgi 2		AI760464		226422_at				226422_at						1921.6		1795.9		968.9		1562.13		517.585		2001.8		1729.1		1738.4		1823.1		154.829		1216		626		654.6		832.2		332.688		986.7		475
ERGIC3		ERGIC and golgi 3		AF091085		216032_s_at		216032_s_at		216032_s_at						1672.4		1838.6		2115.2		1875.4		223.682		1385.1		1604.3		1526.1		1505.17		111.089		3704.4		2831.2		2501.9		3012.5		621.413		2182.8		2527.3
ERN1		Endoplasmic reticulum to nucleus signaling 1		AA042983		227755_at				227755_at						30		59.4		67.5		52.3		19.7325		88.3		77.6		57.7		74.5333		15.5288		103.5		331.6		206.9		214		114.216		105.4		346.2
ERO1L		ERO1-like (S. cerevisiae)		AW268365		222646_s_at		222646_s_at		222646_s_at						990.6		670.3		559		739.967		224.075		503.8		804.7		645.8		651.433		150.529		1156.5		2245.7		827.8		1410		742.164		1173.8		2297.8
ERP29		endoplasmic reticulum protein 29		NM_006817		201216_at		201216_at		201216_at						804.4		462.3		2001.7		1089.47		808.323		1095.3		1056		1372.9		1174.73		172.739		2762.5		1749.9		1724.4		2078.93		592.123		1797.3		1811.4
ERRFI1		ERBB receptor feedback inhibitor 1		AL034417		224657_at				224657_at						1274.7		2132.2		1149		1518.63		535.068		611.1		1297.2		1587.9		1165.4		501.561		378		6833.5		616.9		2609.47		3660.07		851.8		7415.2
ESPL1		extra spindle pole bodies homolog 1 (S. cerevisiae)		D79987		38158_at				38158_at						151.1		92.6		55		99.5667		48.4273		249.8		213.8		152.8		205.467		49.034		57.1		67.1		49.9		58.0333		8.6379		82.9		47
ETFA		electron-transfer-flavoprotein, alpha polypeptide (glutaric aciduria II)		NM_000126		201931_at				201931_at						1428.1		1242.7		1916.4		1529.07		348.014		1867.6		1906.7		1947		1907.1		39.7015		1632.9		958.2		1446		1345.7		348.353		1273.9		870.4
ETNK1		ethanolamine kinase 1		AI276880		226432_at				226432_at						81.8		116.9		148.8		115.833		33.5127		76.1		41.5		71.1		62.9		18.7008		144.5		221		95.2		153.567		63.3882		163		297.6
ETS1		v-ets erythroblastosis virus E26 oncogene homolog 1 (avian)		BC017314		1555355_a_at				1555355_a_at						78.1		55.7		65.9		66.5667		11.2149		74		67		93.4		78.1333		13.6767		85.1		465		126.8		225.633		208.344		239.4		497.6
EVL		Enah/Vasp-like		NM_016337		217838_s_at		217838_s_at								163.3		223.4		130.7		172.467		47.0249		175.8		219		175.5		190.1		25.0286		356.6		271.9		347.7		325.4		46.5456		248.1		226.4
EXOC5		exocyst complex component 5		BF509391		228418_at				228418_at						213		207.1		262.2		227.433		30.253		309		363.1		327		333.033		27.55		150.9		216.7		140.5		169.367		41.3204		199		179.6
EXOD1		exonuclease domain containing 1		N64622		213365_at				213365_at						224.4		174.9		106.9		168.733		58.9922		323		244.2		173.6		246.933		74.7375		158.7		90.2		166.2		138.367		41.8818		178.2		56.8
EXOSC10		exosome component 10		NM_002685		207541_s_at		207541_s_at		207541_s_at						344.6		210.8		407.3		320.9		100.371		555.4		412.5		351.9		439.933		104.487		585.4		598.9		634.9		606.4		25.5881		615.5		669.8
EXOSC3		exosome component 3		AF281132		223490_s_at				223490_s_at		223490_s_at				229.8		179.4		201.2		203.467		25.2763		372.7		279.9		330.9		327.833		46.4759		237.9		87.2		245.1		190.067		89.1579		205.7		98.4
EXOSC8		exosome component 8		AL050353		215136_s_at				215136_s_at		215136_s_at				560.9		459.3		538		519.4		53.2927		1046.3		949.2		674.5		890		192.84		746.5		351.2		828.2		641.967		255.103		630.6		345.6
EXT1		exostoses (multiple) 1		NM_000127		201995_at		201995_at								1189.7		816.3		1006		1004		186.708		810.7		675.4		1096.5		860.867		214.986		639.4		521.2		386.1		515.567		126.744		393.6		474.7
EZH1		enhancer of zeste homolog 1 (Drosophila)		AB002386		203249_at				203249_at						58.4		188.5		93.4		113.433		67.3239		96.8		110.2		84		97		13.1011		128.8		274.9		145.4		183.033		79.9906		183.3		357
EZH2		enhancer of zeste homolog 2 (Drosophila)		NM_004456		203358_s_at				203358_s_at		203358_s_at				114.8		95.8		95.5		102.033		11.0573		350.7		301.2		269.8		307.233		40.7861		104.2		37.8		112.7		84.9		41.0106		102		45.3
EZR		ezrin		AA670344		208622_s_at						208622_s_at				145.6		115.7		186.9		149.4		35.7518		318.3		203.3		332.3		284.633		70.7837		181.5		97.3		209		162.6		58.1991		229.4		145.9
FABP4		fatty acid binding protein 4, adipocyte		NM_001442		203980_at				203980_at						28.9		23.4		158.5		70.2667		76.4618		153.9		166.9		83.2		134.667		45.0429		121.1		15		87.7		74.6		54.2495		39.6		4.2
FABP5 /// FABP5L2 /// FABP5L7		fatty acid binding protein 5 (psoriasis-associated) /// fatty acid binding protein 5-like 7 /// fatty acid binding protein 5-like 2		NM_001444		202345_s_at				202345_s_at		202345_s_at				1117.5		661.7		1040		939.733		243.882		2163		2101.8		1529.9		1931.57		349.197		1374.2		335.1		953.2		887.5		522.656		1238		330.1
FADS1		fatty acid desaturase 1		BE540552		208962_s_at		208962_s_at								123.6		128.9		345.7		199.4		126.727		214.3		357.6		191.7		254.533		89.9708		419.8		265.3		491.6		392.233		115.641		536.7		237.8
FADS2		fatty acid desaturase 2		NM_004265		202218_s_at		202218_s_at								62.8		96.4		110.7		89.9667		24.5895		41.4		227		120.4		129.6		93.1414		174.8		212.3		224		203.7		25.7027		303.6		162.2
FADS3		fatty acid desaturase 3		AC004770		216080_s_at		216080_s_at								420.4		366.4		867.7		551.5		275.165		271.5		372		501.2		381.567		115.148		1017.9		647.5		1011.6		892.333		212.055		650.7		395.9
FAM44A		family with sequence similarity 44, member A		AI049791		235009_at								235009_at		81.9		77.2		103.7		87.6		14.1397		81.3		44.9		90.2		72.1333		24.0009		34		46.8		6		28.9333		20.8666		51.3		52.1
FANCD2		Fanconi anemia, complementation group D2		AA579890		242560_at				242560_at						87.2		48.8		11.8		49.2667		37.7022		263.6		160.7		149.8		191.367		62.7929		5.2		20.5		23.9		16.5333		9.96109		53.7		3.2
FANCG		Fanconi anemia, complementation group G		NM_004629		203564_at				203564_at						174.8		244.2		171.2		196.733		41.1467		371.7		351.6		174.5		299.267		108.517		197.7		95.8		161.6		151.7		51.6663		169		83.2
FANCI		Fanconi anemia, complementation group I		BG403615		213008_at				213008_at		213008_at				60		49.9		27.2		45.7		16.7985		277.6		222.6		199.1		233.1		40.2896		18		34		14.8		22.2667		10.2866		41.3		3.7
FARS2		phenylalanyl-tRNA synthetase 2, mitochondrial		NM_006567		204282_s_at				204282_s_at						177.9		148.2		108.5		144.867		34.8199		208		202		193.2		201.067		7.44401		126.6		66.6		152.9		115.367		44.2331		120		74.6
FARSB		phenylalanyl-tRNA synthetase, beta subunit		AF161521		223035_s_at				223035_s_at						801.8		776.2		659.1		745.7		76.0823		1160.5		865.6		838.5		954.867		178.598		708.3		310.7		1051.6		690.2		370.781		719.2		169.6
FAS		Fas (TNF receptor superfamily, member 6)		X83493		215719_x_at				215719_x_at						696.1		522		301.2		506.433		197.91		691.9		541.9		618		617.267		75.0027		309.5		162		320.6		264.033		88.5376		274.9		188.6
FASN		fatty acid synthase		AI954041		212218_s_at		212218_s_at		212218_s_at						87.7		72.3		100.1		86.7		13.927		72.9		136.5		52.9		87.4333		43.6538		147.2		342.3		205.1		231.533		100.2		296.5		309.3
FAT		FAT tumor suppressor homolog 1 (Drosophila)		NM_005245		201579_at		201579_at		201579_at						866		937.4		1082.7		962.033		110.43		925.2		1227.6		967.9		1040.23		163.663		1324.6		1859.5		1479.4		1554.5		275.244		1720.6		1664.6
FAT4		FAT tumor suppressor homolog 4 (Drosophila)		NM_024582		219427_at		219427_at		219427_at						84.4		78.5		129.5		97.4667		27.8981		27.7		119.8		90.3		79.2667		47.0309		339.8		305.2		291.7		312.233		24.8093		334.3		222.7
FAU		Finkel-Biskis-Reilly murine sarcoma virus (FBR-MuSV) ubiquitously expressed		NM_001997		200019_s_at				200019_s_at						6418.5		6892.9		8223.2		7178.2		935.565		7397.7		5904.7		6508.5		6603.63		751.033		11006.3		8309.8		6773.9		8696.67		2142.56		7712.2		8495.5
FBLN1		fibulin 1		Z95331		202994_s_at								202994_s_at		272.6		1322.4		2162		1252.33		946.647		682.6		1145.5		860		896.033		233.544		551.2		877.4		756.6		728.4		164.918		369.6		576.3
FBLN5		fibulin 5		NM_006329		203088_at		203088_at		203088_at						182.1		320.2		368.6		290.3		96.7785		301.3		388.6		380.5		356.8		48.2347		1325.5		1222.9		1535.6		1361.33		159.4		954.4		1019.3
FBN1		fibrillin 1		AI264196		202765_s_at				202765_s_at						1768		2560.6		3843.1		2723.9		1047.14		1886.2		1899.7		2128.8		1971.57		136.335		3317.2		5242.5		3114.8		3891.5		1174.37		3508.4		5281.7
FBXL14		F-box and leucine-rich repeat protein 14		BF001666		213145_at				213145_at						251.9		398.2		231.3		293.8		90.9979		321.4		430.2		339.1		363.567		58.3808		175.6		78.1		160.9		138.2		52.5645		108.1		108.1
FBXL3		F-box and leucine-rich repeat protein 3		AA975422		242829_x_at								242829_x_at		85.7		80.9		1.2		55.9333		47.4612		53.2		80.6		32		55.2667		24.3658		74.8		135.3		51.6		87.2333		43.213		121.5		283.1
FBXO16 /// ZNF395		zinc finger protein 395 /// F-box protein 16		AK021850		232693_s_at		232693_s_at		232693_s_at						90.8		107.9		323.7		174.133		129.81		10.2		11.8		84.8		35.6		42.616		367		689		303.1		453.033		206.836		757.8		472.7
FBXO2		F-box protein 2		NM_012168		219305_x_at		219305_x_at		219305_x_at						5.3		10.4		225.2		80.3		125.513		65.3		59.5		28		50.9333		20.0715		206.7		295.8		134.8		212.433		80.653		344.8		308.8
FBXO28		F-box protein 28		AU154086		1555970_at				1555970_at						57		96.6		204.6		119.4		76.3958		12		16.1		73.6		33.9		34.4423		201.3		210.7		230.6		214.2		14.9603		102.3		458.7
FBXO31		F-box protein 31		BC002985		224162_s_at				224162_s_at						56.4		88.1		185.7		110.067		67.3908		78.6		32.2		98.6		69.8		34.0635		148.5		250		141.4		179.967		60.7545		145		222.7
FBXO32		F-box protein 32		AW006123		225803_at				225803_at		225803_at				408.9		303.4		446		386.1		73.9836		73.6		90.6		198.5		120.9		67.739		341.2		1217.5		418.7		659.133		485.11		152.5		1849.7
FBXO42		F-box protein 42		AI129395		221813_at		221813_at		221813_at						58.8		192.6		258.3		169.9		101.669		133.7		137.1		88.8		119.867		26.9582		332.7		664.7		282.7		426.7		207.625		285.9		848.9
FBXO45		F-box protein 45		BF590021		225100_at				225100_at						82.4		39.8		64.5		62.2333		21.3903		122.5		139.3		109.1		123.633		15.1319		43.5		44.7		48.9		45.7		2.83549		73.3		30
FBXO5		F-box protein 5		NM_012177		218875_s_at				218875_s_at		218875_s_at				133.1		153.5		85.9		124.167		34.6741		712.4		663.6		460.9		612.3		133.367		79.5		64.6		197.3		113.8		72.6959		113.1		69.8
FBXW12		F-box and WD repeat domain containing 12		AK022174		215600_x_at				215600_x_at						256.8		88.4		90.6		145.267		96.597		92.2		107.8		115.8		105.267		12.0022		203.3		420.3		190.4		271.333		129.17		326.7		395
FBXW5		F-box and WD repeat domain containing 5		BC000850		223050_s_at		223050_s_at		223050_s_at						274.6		285		387		315.533		62.11		209.1		263.7		231.2		234.667		27.4646		472.5		383.3		433.4		429.733		44.7129		355.8		322
FCGRT		Fc fragment of IgG, receptor, transporter, alpha		NM_004107		218831_s_at				218831_s_at						191.1		305.7		388.4		295.067		99.0789		165.8		181.2		175.3		174.1		7.76981		557.7		336.5		354		416.067		122.97		309.7		296.4
FCHO2		FCH domain only 2		AI627666		228220_at				228220_at						228.9		345.3		301		291.733		58.7507		324.3		304.4		340.4		323.033		18.0334		302.1		737		252.5		430.533		266.564		444.9		711.8
FDFT1		farnesyl-diphosphate farnesyltransferase 1		AA872727		208647_at						208647_at				1138.6		1253.2		1042.1		1144.63		105.679		1386.5		1516.1		1507.8		1470.13		72.5474		1753.6		1039.1		2351.5		1714.73		657.063		2438.7		1139.4
FDFT1		Farnesyl-diphosphate farnesyltransferase 1		AA757900		241954_at				241954_at				241954_at		42		30.8		4.6		25.8		19.1948		5.5		6.7		31		14.4		14.3885		23		77.7		30.6		43.7667		29.6318		79.2		171.1
FDX1		ferredoxin 1		M18003		203647_s_at				203647_s_at						712		949		1005.7		888.9		155.801		997.9		1094		935.9		1009.27		79.6606		771.9		532.6		688.9		664.467		121.507		536.9		544.2
FEN1		flap structure-specific endonuclease 1		BC000323		204767_s_at				204767_s_at						386.1		244.2		149.7		260		118.989		622.2		827.6		718.7		722.833		102.762		127.9		27.4		151.6		102.3		65.9388		220.4		33.8
FEN1		flap structure-specific endonuclease 1		NM_004111		204768_s_at						204768_s_at				292.9		109.3		115.7		172.633		104.203		441.9		437.9		377.9		419.233		35.8515		69.6		32.2		100.6		67.4667		34.2499		145.7		54.4
FER1L4		fer-1-like 4 (C. elegans)		AF218012		222245_s_at				222245_s_at						28.4		98.1		45		57.1667		36.408		60.5		63.9		45.1		56.5		10.018		127.7		394.9		86.3		202.967		167.503		180.8		323.8
FERMT1		fermitin family homolog 1 (Drosophila)		AA469071		60474_at		60474_at		60474_at						226.8		175.2		72.8		158.267		78.384		104		165.6		132.3		133.967		30.8338		39.2		12.8		40.9		30.9667		15.7557		68.2		6.2
FGF11		fibroblast growth factor 11		AU151265		227271_at		227271_at		227271_at						10.9		26.8		27.8		21.8333		9.48174		11.8		3.7		5.9		7.13333		4.18848		178.5		189.1		123.9		163.833		34.987		173.7		143.5
FGF2		fibroblast growth factor 2 (basic)		M27968		204421_s_at		204421_s_at		204421_s_at						496.1		237		351.9		361.667		129.826		295.9		226.7		348.3		290.3		60.9931		482.8		532.6		777.2		597.533		157.576		874.5		378
FGF9		fibroblast growth factor 9 (glia-activating factor)		NM_002010		206404_at		206404_at								141.6		146.3		56.9		114.933		50.3133		58		57.1		81.5		65.5333		13.8349		2.6		10		67.6		26.7333		35.5845		36.9		16.2
FGFBP2		fibroblast growth factor binding protein 2		AB021123		223836_at		223836_at		223836_at				223836_at		1.8		45.7		4.3		17.2667		24.6557		31.6		5.8		27.3		21.5667		13.8226		374.1		1490.7		92.9		652.567		739.337		308.8		2431.8
FGFR1		fibroblast growth factor receptor 1 (fms-related tyrosine kinase 2, Pfeiffer syndrome)		M63889		210973_s_at				210973_s_at						230.6		427.6		1057.2		571.8		431.755		272.3		200.5		271.9		248.233		41.3388		509.5		610.3		475.1		531.633		70.265		466.2		442
FGFR2		fibroblast growth factor receptor 2 (bacteria-expressed kinase, keratinocyte growth factor receptor, craniofacial dysostosis 1, Crouzon syndrome, Pfeiffer syndrome, Jackson-Weiss syndrome)		NM_022969		203638_s_at		203638_s_at		203638_s_at						245.4		256.6		558		353.333		177.335		204.7		119.3		238.2		187.4		61.3088		24.9		53.8		132.5		70.4		55.6876		103.2		13.1
FGFRL1		fibroblast growth factor receptor-like 1		AF312678		223321_s_at		223321_s_at								214.4		159.1		260.6		211.367		50.8179		207.2		204.6		165.7		192.5		23.2459		449.2		402.2		405.1		418.833		26.3382		1064.2		363.4
FGL2		fibrinogen-like 2		AW135176		227265_at		227265_at								55.7		91.4		20.6		55.9		35.4004		18.8		2.7		35.6		19.0333		16.4512		0.3		1.1		0.8		0.733333		0.404145		3.1		0.7
FH		fumarate hydratase		AI363836		203032_s_at				203032_s_at		203032_s_at				350.1		306.6		321.4		326.033		22.117		524.6		586.3		587.1		566		35.8557		314.3		265.5		447		342.267		93.9264		277.7		307.9
FHL1		four and a half LIM domains 1		U29538		201539_s_at				201539_s_at						1148		2355.1		2329.3		1944.13		689.592		1691.7		2504.1		4189.3		2795.03		1273.96		993.8		1090		1436.4		1173.4		232.788		698		1161
FHL2		four and a half LIM domains 2		NM_001450		202949_s_at		202949_s_at		202949_s_at		202949_s_at				7960.9		7530.4		6310.6		7267.3		856.031		3969.6		3857.2		6806.4		4877.73		1671.22		2218.9		1846		2625.8		2230.23		390.024		1618.1		1442.3
FHOD3		formin homology 2 domain containing 3		NM_025135		218980_at		218980_at								156.1		190.4		86.2		144.233		53.1039		67.4		42		236.5		115.3		105.728		55.3		25.2		39.9		40.1333		15.0514		38		33.3
FIBIN		fin bud initiation factor		AI802391		226769_at		226769_at								322.5		439.3		345		368.933		61.9691		197.6		250.8		239.4		229.267		28.0102		1202.6		831		1014.4		1016		185.805		782.7		908.8
FIBIN		fin bud initiation factor		AI755024		231001_at				231001_at						112		118.5		65.5		98.6667		28.9065		41.9		37.2		17.9		32.3333		12.7186		331.6		185.2		389.7		302.167		105.379		256.8		170.5
FIGNL1		fidgetin-like 1		AK023411		222843_at				222843_at						240.3		205		140.5		195.267		50.6069		313.1		328.5		289.1		310.233		19.8558		111.5		90.3		106.2		102.667		11.0328		140.1		79.1
FILIP1L		filamin A interacting protein 1-like		AF329092		1554966_a_at		1554966_a_at		1554966_a_at						419.3		801.2		183.6		468.033		311.671		209.8		389.4		834.9		478.033		321.838		32.4		34.8		41.2		36.1333		4.54899		17.2		23.2
FKBP11		FK506 binding protein 11, 19 kDa		NM_016594		219117_s_at				219117_s_at						5862		4937.5		3349.2		4716.23		1270.93		5606.2		6898.9		5477.9		5994.33		786		2477.8		2876.7		2120.3		2491.6		378.389		1968.4		2825.9
FKBP14		FK506 binding protein 14, 22 kDa		NM_017946		219390_at				219390_at		219390_at				956.7		819.3		751		842.333		104.767		1338.9		1818.5		1350.3		1502.57		273.666		632		444.2		658.1		578.1		116.693		836.6		479.9
FKBP5		FK506 binding protein 5		NM_004117		204560_at		204560_at		204560_at						3.9		13.9		92.9		36.9		48.7545		32.1		8.6		53.5		31.4		22.4582		975.2		866.2		1147.6		996.333		141.885		1084.3		1258.8
FLJ10292		mago-nashi homolog 2		NM_018048		218894_s_at				218894_s_at						101.8		129.8		5.5		79.0333		65.2025		334.6		245.4		165.1		248.367		84.7889		198.7		65.5		253.1		172.433		96.5189		133.8		24.7
FLJ11184		hypothetical protein FLJ11184		NM_018352		218513_at				218513_at						160.8		102.6		144.5		135.967		30.0237		158.8		227.2		222.6		202.867		38.2321		121.8		87.1		275.8		161.567		100.439		112.9		101.1
FLJ38973		hypothetical protein FLJ38973		N47077		238974_at				238974_at						951.1		1063.2		712.8		909.033		178.948		1409.5		1380		939.2		1242.9		263.425		661.3		270.1		611.9		514.433		213.036		915.5		279.1
FLNB		filamin B, beta (actin binding protein 278)		M62994		208614_s_at		208614_s_at								509.5		589.1		557.3		551.967		40.0671		372.2		417.9		558.6		449.567		97.151		145.9		337.2		201.4		228.167		98.4188		315.6		343.9
FLT1		Fms-related tyrosine kinase 1 (vascular endothelial growth factor/vascular permeability factor receptor)		AK026896		232809_s_at				232809_s_at						63.7		17.7		31.1		37.5		23.6584		31.3		60.5		63.2		51.6667		17.6896		43.5		105.3		49.8		66.2		34.0078		80.4		170.4
FMNL2		formin-like 2		AI123567		226184_at				226184_at						325.4		409.6		402.5		379.167		46.6984		187.9		300.6		255.3		247.933		56.71		534.9		655.4		346.6		512.3		155.636		516.3		618
FMO2		flavin containing monooxygenase 2 (non-functional)		AI758223		228268_at		228268_at						228268_at		79.3		127.5		320.3		175.7		127.525		110.6		870.1		209.4		396.7		412.942		741.3		642.9		846.2		743.467		101.667		313		581.2
FMO3		flavin containing monooxygenase 3		M83772		40665_at								40665_at		5.2		38.7		134.5		59.4667		67.1049		64.4		304.9		79.1		149.467		134.81		69.2		45		180.5		98.2333		72.2652		46.5		47.9
FMOD		fibromodulin		NM_002023		202709_at		202709_at		202709_at						485.4		781.9		3416.9		1561.4		1613.73		841		990.9		938.7		923.533		76.0922		6529.5		10746.8		2971.2		6749.17		3892.45		3991.1		10167.5
FN1		fibronectin 1		AJ276395		214701_s_at		214701_s_at		214701_s_at		214701_s_at				749.1		971.5		3207.1		1642.57		1359.48		321.6		372.5		631.6		441.9		166.245		5528.8		15915.2		5174.6		8872.87		6101.41		11064.6		17983.7
FN1		fibronectin 1		W73431		1558199_at								1558199_at		326.8		247.2		52.7		208.9		141.007		83.5		65.3		133.1		93.9667		35.0909		199.3		921.5		109.9		410.233		445.021		848.3		1099.7
FNBP1L		formin binding protein 1-like		AW270932		215017_s_at		215017_s_at		215017_s_at						334.7		251.4		152		246.033		91.4682		151.1		295.9		314.9		253.967		89.5903		405.1		650.4		570.6		542.033		125.12		324.3		996.1
FNBP4		formin binding protein 4		AV683244		235101_at				235101_at						6.1		9.4		28.5		14.6667		12.0931		9.5		2		6.3		5.93333		3.76342		29.7		102.2		43		58.3		38.5957		42.8		111.8
FNDC1		fibronectin type III domain containing 1		AI345957		226930_at		226930_at		226930_at						244.3		337		126		235.767		105.759		198.7		532.9		252.7		328.1		179.405		1010.8		1450.6		918.9		1126.77		284.187		515		1167.7
FNDC3A		fibronectin type III domain containing 3A		NM_014923		202304_at				202304_at						635.4		744.2		904.8		761.467		135.527		868.2		663.2		598.4		709.933		140.84		859.6		1359.1		1052.4		1090.37		251.905		1280.9		1639.7
FNDC3B		fibronectin type III domain containing 3B		AI141784		225032_at		225032_at								1838.1		1853		1824.9		1838.67		14.0586		1976.7		2124		1844.1		1981.6		140.014		2254.3		3812.9		3030.3		3032.5		779.302		3175.9		4338.4
FNDC3B		Fibronectin type III domain containing 3B		N32832		242029_at				242029_at				242029_at		10.8		87.8		10		36.2		44.6887		17.9		9.4		3.8		10.3667		7.09953		156.1		562.8		62		260.3		266.164		234.8		780
FNTA		farnesyltransferase, CAAX box, alpha		L00634		209471_s_at		209471_s_at		209471_s_at						593.9		708.8		613.6		638.767		61.4453		639.1		608.5		608.8		618.8		17.581		1188.7		1406.3		1035		1210		186.564		784.4		1454.6
FNTB		Farnesyltransferase, CAAX box, beta		BC035148		1568865_at				1568865_at						35.5		26.3		21.8		27.8667		6.98307		2		18.8		14		11.6		8.65332		29.2		228.1		45.6		100.967		110.406		91.2		229.2
FOLR1		folate receptor 1 (adult)		AF000381		211074_at		211074_at						211074_at		1492.4		1690.9		1988.6		1723.97		249.747		1198.5		45.2		482.9		575.533		582.204		5772		2287.9		2003.2		3354.37		2098.57		2882.7		23.8
FOS		v-fos FBJ murine osteosarcoma viral oncogene homolog		BC004490		209189_at		209189_at				209189_at				4111.3		4968.4		4428.8		4502.83		433.32		256		422.8		585.1		421.3		164.555		361.7		1480		73.5		638.4		742.955		238		2356.4
FOSB		FBJ murine osteosarcoma viral oncogene homolog B		NM_006732		202768_at		202768_at				202768_at				917.2		1498.7		78.8		831.567		713.813		9.1		8.2		22.2		13.1667		7.83603		7.5		30.8		4.3		14.2		14.4648		17.7		64.6
FOSL2		FOS-like antigen 2		AI670862		225262_at				225262_at						796.2		785.3		1360.9		980.8		329.221		1154.3		1405.8		991.3		1183.8		208.819		461.7		459.7		605.2		508.867		83.4331		556.8		408.4
FOXD1		forkhead box D1		NM_004472		206307_s_at		206307_s_at		206307_s_at						500.6		657.9		913.9		690.8		208.605		338.1		423.4		617.9		459.8		143.408		2152.5		1220.8		2017.1		1796.8		503.404		2474.6		948.5
FOXM1		forkhead box M1		NM_021953		202580_x_at				202580_x_at		202580_x_at				264.5		110		93.8		156.1		94.226		472.3		409.4		353.2		411.633		59.5814		52.2		6.2		80.6		46.3333		37.5454		108.4		6.9
FOXN3		forkhead box N3		NM_018589		218031_s_at				218031_s_at						377		395.9		546.8		439.9		93.0592		282.1		300.7		228.3		270.367		37.5991		537.9		647.9		605.9		597.233		55.5098		444.8		619.4
FOXO1		forkhead box O1		AW117498		202723_s_at		202723_s_at		202723_s_at						19.3		24.3		27.5		23.7		4.1328		9		3		7		6.33333		3.05505		507.9		479.7		537.9		508.5		29.1046		760		628.7
FOXO3		forkhead box O3		AF041336		210655_s_at		210655_s_at		210655_s_at				210655_s_at		85.3		53.3		236.2		124.933		97.6791		5.9		83.6		78.4		55.9667		43.4369		404.4		819.8		385		536.4		245.623		520		1053.3
FOXP1		forkhead box P1		AI417897		235444_at				235444_at				235444_at		44.2		94.2		51		63.1333		27.1185		26.5		22.3		69.8		39.5333		26.2957		80		228		53.9		120.633		93.8936		137.7		194.3
FOXP2		forkhead box P2		AW291402		243278_at				243278_at						44.8		218.4		163.9		142.367		88.7806		72.8		98.3		98.8		89.9667		14.8689		199.4		169.6		143.5		170.833		27.9704		185.9		255.2
FOXP4		forkhead box P4		AI673539		227120_at		227120_at								61.4		58.6		63		61		2.22711		45.8		67.9		89.4		67.7		21.8007		142.4		179.4		167.6		163.133		18.9001		122		93
FOXQ1		forkhead box Q1		AI676059		227475_at						227475_at				862.5		540.7		403.2		602.133		235.732		254.1		35		93.1		127.4		113.506		35.2		532.2		43.3		203.567		284.634		265.4		522.9
FREQ		frequenin homolog (Drosophila)		NM_014286		218266_s_at				218266_s_at						115.3		34.7		141.9		97.3		55.8208		71.2		68		128.9		89.3667		34.2742		47		14.2		38.5		33.2333		17.0224		21.7		6.5
FRG1		FSHD region gene 1		NM_004477		204145_at				204145_at						665.3		525		478.6		556.3		97.2059		700.8		694.2		586.9		660.633		63.9402		363.8		232.9		353.5		316.733		72.7842		372.1		218.5
FRG1B		FSHD region gene 1 family, member B		AL117574		234949_at				234949_at						31.7		4.8		48.4		28.3		21.998		38.6		13.8		14.7		22.3667		14.0657		39.4		96.9		52		62.7667		30.2242		44.3		78.2
FRMD4B		FERM domain containing 4B		AU145019		213056_at				213056_at						93.4		133.4		281.2		169.333		98.9223		203.6		119.8		212.4		178.6		51.112		106.3		364.8		324.8		265.3		139.143		166.2		346.2
FRMD8		FERM domain containing 8		BF435621		227964_at				227964_at		227964_at				316.5		462.4		349.9		376.267		76.4402		516.4		756.9		613.8		629.033		120.971		294.9		271.7		540.9		369.167		149.177		408.4		249.1
FRY		furry homolog (Drosophila)		NM_023037		204072_s_at		204072_s_at								145.2		152.8		155.1		151.033		5.18106		79.8		157.9		174.1		137.267		50.4224		364.1		293.6		360.5		339.4		39.7048		317.2		153
FSCN1		fascin homolog 1, actin-bundling protein (Strongylocentrotus purpuratus)		NM_003088		201564_s_at		201564_s_at		201564_s_at						255.6		319.3		517.8		364.233		136.753		346.6		581.5		495.1		474.4		118.81		805.2		894.5		858.5		852.733		44.9284		934.1		883.6
FST		follistatin		NM_006350		207345_at				207345_at						249.9		263		186.6		233.167		40.8564		216.4		93.3		201.1		170.267		67.0926		112.9		79.1		151.5		114.5		36.2265		69		70
FSTL3		follistatin-like 3 (secreted glycoprotein)		NM_005860		203592_s_at		203592_s_at		203592_s_at						116.9		143		323.8		194.567		112.678		49.2		126.4		179.1		118.233		65.3339		670.3		1711.4		529.2		970.3		645.677		646.4		1538.4
FTH1		ferritin, heavy polypeptide 1		AA083483		214211_at						214211_at				2996		2356.6		4579.9		3310.83		1144.6		1354.7		1184.9		1095.5		1211.7		131.662		4807.6		1066.1		2335.5		2736.4		1902.69		2368.4		1663.8
FTL		ferritin, light polypeptide		BG538564		213187_x_at				213187_x_at						9675.5		10127		21208.6		13670.4		6532.2		10354.5		9558.3		9714.3		9875.7		421.925		15942.7		13338		9025.5		12768.7		3493.56		11576.8		13918
FTSJ1		FtsJ homolog 1 (E. coli)		NM_012280		205324_s_at		205324_s_at				205324_s_at		205324_s_at		878.9		579.9		277.3		578.7		300.802		774		930.2		750.4		818.2		97.71		1490.6		1055.6		1483.6		1343.27		249.151		1226.3		785.9
FUBP1		far upstream element (FUSE) binding protein 1		AA156865		214093_s_at								214093_s_at		224.5		190.7		58.5		157.9		87.7262		157.4		109		164.9		143.767		30.3414		97.3		647.6		72		272.3		325.265		159.4		782.4
FUCA1		fucosidase, alpha-L- 1, tissue		NM_000147		202838_at						202838_at				550.9		544.3		394.9		496.7		88.2231		220.8		184.4		370.1		258.433		98.4039		446.6		251.5		352.4		350.167		97.5692		359.8		164.6
FUS		fusion (involved in t(12;16) in malignant liposarcoma)		NM_004960		200959_at						200959_at				658		173.5		650.8		494.1		277.671		1234.2		1097.8		756.2		1029.4		246.231		897.2		133		825.3		618.5		421.989		817.3		84.8
FUS		Fusion (involved in t(12;16) in malignant liposarcoma)		H43040		231108_at				231108_at						47.6		163		42		84.2		68.3002		60		63.7		76.7		66.8		8.77097		79.3		256.6		49.9		128.6		111.822		170.2		183
FUT1		Fucosyltransferase 1 (galactoside 2-alpha-L-fucosyltransferase, H blood group)		AW205585		225776_at				225776_at						160.6		286.8		201.4		216.267		64.4001		169.7		198.2		234.4		200.767		32.4263		190.4		451.1		206.5		282.667		146.09		264.2		469
FUT4		fucosyltransferase 4 (alpha (1,3) fucosyltransferase, myeloid-specific)		AF305083		209892_at		209892_at								106.7		61.8		111.1		93.2		27.282		147.6		234.6		156.2		179.467		47.9401		221.1		386.4		298.3		301.933		82.7099		766.3		196.9
FUT4		fucosyltransferase 4 (alpha (1,3) fucosyltransferase, myeloid-specific)		M58596		209893_s_at				209893_s_at						66.4		132.5		108.5		102.467		33.4605		87.7		122.5		120.6		110.267		19.5664		236.9		162		196.2		198.367		37.497		401.8		146.2
FUT8		fucosyltransferase 8 (alpha (1,6) fucosyltransferase)		NM_004480		203988_s_at				203988_s_at						225.7		290.1		187.3		234.367		51.9451		213.8		217.2		244.1		225.033		16.5995		401.7		377.9		243.9		341.167		85.0718		354		342.3
FVT1		follicular lymphoma variant translocation 1		NM_002035		202419_at		202419_at								267.5		276.7		408.2		317.467		78.7119		226.9		331.1		276		278		52.1288		691		928.4		693.5		770.967		136.347		503.9		1054.8
FVT1		follicular lymphoma variant translocation 1		BF666293		1558279_a_at				1558279_a_at						104.9		148.2		317.2		190.1		112.181		107.8		133		84.2		108.333		24.4044		290.2		504.2		426.9		407.1		108.365		289.2		576.6
FXR1		fragile X mental retardation, autosomal homolog 1		AI990766		201635_s_at				201635_s_at						796.4		651.9		1334		927.433		359.433		915.8		772.1		841		842.967		71.8702		1163.7		1402.5		811.3		1125.83		297.413		878.8		1836.1
FYN		FYN oncogene related to SRC, FGR, YES		N20923		212486_s_at		212486_s_at		212486_s_at						522.3		627.5		369		506.267		129.994		302.4		243.4		246.6		264.133		33.1785		84.2		51		249		128.067		106.039		125.4		38.1
FYN		FYN oncogene related to SRC, FGR, YES		S74774		216033_s_at						216033_s_at				854.4		900.6		713.8		822.933		97.2943		519.6		357		513.1		463.233		92.0582		343.1		396.2		365.4		368.233		26.6631		387.9		319
FYTTD1		forty-two-three domain containing 1		BG291550		224642_at		224642_at		224642_at						212.4		318.4		441		323.933		114.4		321.6		283.5		452.8		352.633		88.814		500.8		581		612		564.6		57.3854		572.1		645.6
FZD8		frizzled homolog 8 (Drosophila)		AB043703		224325_at		224325_at		224325_at						95.3		71.8		40.9		69.3333		27.2838		63.3		30		40.6		44.6333		17.0124		379.1		405.4		405.5		396.667		15.2133		459.1		227.7
G3BP1		GTPase activating protein (SH3 domain) binding protein 1		BG500067		201503_at						201503_at				969.3		820.9		785.9		858.7		97.368		1231.9		1273.3		1270.6		1258.6		23.1623		820.5		384.9		974.2		726.533		305.681		891.8		429.4
G3BP1		GTPase activating protein (SH3 domain) binding protein 1		AA026297		1557350_at				1557350_at						12.6		36.1		33.4		27.3667		12.8594		47.2		17.2		35.7		33.3667		15.1355		42.8		129.8		33.4		68.6667		53.1512		55		157.6
G6PD		glucose-6-phosphate dehydrogenase		NM_000402		202275_at				202275_at						279.3		342.4		1386.8		669.5		622.001		301.5		407.7		483		397.4		91.1873		180.9		42.3		310.2		177.8		133.977		246.5		33.2
GAA		glucosidase, alpha; acid (Pompe disease, glycogen storage disease type II)		NM_000152		202812_at				202812_at						141.2		222.8		384.6		249.533		123.883		102.6		198.7		145.3		148.867		48.1492		386.4		716.8		337.8		480.333		206.223		396.2		576.5
GABARAP		GABA(A) receptor-associated protein		NM_007278		200645_at				200645_at						4199.1		5139.5		6564.3		5300.97		1190.84		3947.1		4714.2		4317		4326.1		383.631		8882.5		6192.2		5864.6		6979.77		1655.94		6081.9		6458.2
GABARAPL1		GABA(A) receptor-associated protein like 1		BF125756		208868_s_at		208868_s_at								75.2		182.3		233.2		163.567		80.6486		98.4		96.3		95.1		96.6		1.67033		424.5		826.6		274		508.367		285.687		223		1081.9
GABARAPL1		GABA(A) receptor-associated protein like 1		AF087847		208869_s_at				208869_s_at						189.1		268.8		262.2		240.033		44.2328		143		132.1		146.1		140.4		7.35323		444.9		778.9		372.7		532.167		216.705		255.1		1053.1
GABARAPL1 /// GABARAPL3		GABA(A) receptor-associated protein like 1 /// GABA(A) receptors associated protein like 3		AF180519		211458_s_at		211458_s_at		211458_s_at						368.6		582.3		504.3		485.067		108.14		181.9		156		381.6		239.833		123.455		946.9		1974.4		695.7		1205.67		677.487		659.1		2230.9
GABARAPL2		GABA(A) receptor-associated protein-like 2		AB030710		209046_s_at		209046_s_at		209046_s_at						2269.6		2535.3		1640.5		2148.47		459.534		2077.1		1981.6		1994.8		2017.83		51.749		2815.6		2876.3		2342.3		2678.07		292.362		2569.3		2938.8
GABPB2		GA binding protein transcription factor, beta subunit 2		NM_002041		206173_x_at						206173_x_at				12		59.7		81		50.9		35.3317		228.2		281.5		166.6		225.433		57.4999		85.5		111.5		118		105		17.1974		94.4		136.5
GABPB2		GA binding protein transcription factor, beta subunit 2		AI286203		227406_at		227406_at								242.7		320.6		148.9		237.4		85.9726		250		119.2		221.3		196.833		68.7468		93.4		72.9		50.8		72.3667		21.305		121		75.2
GADD45A		growth arrest and DNA-damage-inducible, alpha		NM_001924		203725_at		203725_at		203725_at						852.1		764.4		878.3		831.6		59.6531		229.2		636.6		760.1		541.967		277.813		1395.7		1196.5		1661.4		1417.87		233.241		1139.2		2324.8
GADD45B		growth arrest and DNA-damage-inducible, beta		AF078077		209305_s_at		209305_s_at		209305_s_at						542.2		470.3		307.5		440		120.248		373.1		415.4		460		416.167		43.4551		1698.3		2047.6		1761.9		1835.93		186.047		1583.5		2545.8
GALM		galactose mutarotase (aldose 1-epimerase)		BE788984		235256_s_at		235256_s_at		235256_s_at						181.7		107.3		61.7		116.9		60.5733		58		22.5		103.1		61.2		40.3952		312.7		226.6		218.3		252.533		52.2709		159		185.8
GALNAC4S-6ST		B cell RAG associated protein		NM_014863		203066_at		203066_at		203066_at						1074.5		1278.1		2420.4		1591		725.46		710.5		1366.7		1623.5		1233.57		470.835		155		232.4		297		228.133		71.0961		203.7		231.2
GALNT1		UDP-N-acetyl-alpha-D-galactosamine:polypeptide N-acetylgalactosaminyltransferase 1 (GalNAc-T1)		U41514		201723_s_at				201723_s_at						1399.6		813		2040.2		1417.6		613.798		1251.3		2145.1		1258.4		1551.6		513.998		2871.3		3116.7		2213.3		2733.77		467.14		2279.4		2440.3
GALNT1		UDP-N-acetyl-alpha-D-galactosamine:polypeptide N-acetylgalactosaminyltransferase 1 (GalNAc-T1)		NM_020474		201724_s_at		201724_s_at								756.5		490.9		1033.8		760.4		271.471		685.5		1381.4		758.3		941.733		382.498		1246.8		1668.7		1268.4		1394.63		237.594		1076.8		1462.2
GALNT10		UDP-N-acetyl-alpha-D-galactosamine:polypeptide N-acetylgalactosaminyltransferase 10 (GalNAc-T10)		NM_017540		207357_s_at		207357_s_at		207357_s_at						162.3		170.5		272.2		201.667		61.2211		226.5		181		180		195.833		26.5628		458.6		289.7		452.2		400.167		95.7204		425.3		272.3
GALNT12		UDP-N-acetyl-alpha-D-galactosamine:polypeptide N-acetylgalactosaminyltransferase 12 (GalNAc-T12)		NM_024642		218885_s_at		218885_s_at								73.5		236		200.7		170.067		85.4714		78.5		28.3		77.2		61.3333		28.6151		39.4		18.6		24.3		27.4333		10.7482		37.4		8.2
GALNT3		UDP-N-acetyl-alpha-D-galactosamine:polypeptide N-acetylgalactosaminyltransferase 3 (GalNAc-T3)		BF063271		203397_s_at		203397_s_at		203397_s_at						84.8		80.2		108.8		91.2667		15.3575		60.3		36.9		61.1		52.7667		13.7468		241.1		557.8		335.5		378.133		162.597		270.6		473.1
GALNTL2		UDP-N-acetyl-alpha-D-galactosamine:polypeptide N-acetylgalactosaminyltransferase-like 2		BF055343		228501_at				228501_at						58.8		367.1		353.5		259.8		174.204		94.6		25.9		87.9		69.4667		37.8783		120.7		1116		147.3		461.333		567.114		587.2		1013.7
GALNTL4		UDP-N-acetyl-alpha-D-galactosamine:polypeptide N-acetylgalactosaminyltransferase-like 4		BC037341		1554079_at				1554079_at						266.5		99.6		172.2		179.433		83.6848		92		92.3		155.6		113.3		36.6332		349.8		462.7		133.2		315.233		167.448		328.5		192.9
GANAB		glucosidase, alpha; neutral AB		W87689		211934_x_at				211934_x_at						382.7		306.8		2126.9		938.8		1029.62		524.3		455.2		1218		732.5		421.872		1985.8		1916.1		1470.1		1790.67		279.798		2411.3		2044.6
GAP43		growth associated protein 43		NM_002045		204471_at				204471_at						264.2		172.7		18.5		151.8		124.176		139.6		171.3		97.2		136.033		37.1785		77.5		15		72.8		55.1		34.807		90.9		21.4
GARNL1		GTPase activating Rap/RanGAP domain-like 1		AL050050		214855_s_at				214855_s_at						82.5		80.9		103.1		88.8333		12.3812		66.7		78.9		104.3		83.3		19.1823		141.4		200.3		109.6		150.433		46.0198		225.8		181.7
GARS		glycyl-tRNA synthetase		D30658		208693_s_at		208693_s_at		208693_s_at						2272.1		1891.6		4145.4		2769.7		1206.49		1855		2960.4		2526.5		2447.3		556.94		5783.4		3765		4506.3		4684.9		1020.98		4420.9		3980.4
GART		Phosphoribosylglycinamide formyltransferase, phosphoribosylglycinamide synthetase, phosphoribosylaminoimidazole synthetase		AI207338		230097_at				230097_at						117.7		113.7		86.2		105.867		17.1489		103.4		43.7		103.7		83.6		34.5547		61.1		428.1		75.1		188.1		207.964		122.6		584
GAS1		growth arrest-specific 1		NM_002048		204457_s_at				204457_s_at		204457_s_at				1056.9		2579.1		2136		1924		782.931		3260.1		5166.1		2971.4		3799.2		1192.54		1051.5		1749.6		1907.1		1569.4		455.376		1067.5		1616.2
GAS2L1		growth arrest-specific 2 like 1		Y07846		31874_at				31874_at						323.7		377.9		258.3		319.967		59.8873		750.4		836.3		447.5		678.067		204.244		243.1		174.9		310.9		242.967		68.0001		287.6		152.9
GAS2L3		Growth arrest-specific 2 like 3		AI860012		238756_at				238756_at		238756_at				177.4		161.5		86.7		141.867		48.4327		904.2		392.2		333		543.133		314.091		40.2		48.4		42.3		43.6333		4.2595		59.4		76.3
GAS5		growth arrest-specific 5		BF316352		224841_x_at				224841_x_at		224841_x_at				5894.5		2716		7727.1		5445.87		2535.49		2373		1475.7		2031.2		1959.97		452.871		7962.9		7457.5		7219.3		7546.57		379.717		4159.5		7316.1
GAS5 /// SNORD79		small nucleolar RNA, C/D box 79 /// growth arrest-specific 5		AI056992		227517_s_at				227517_s_at						1141.4		832.3		458.3		810.667		342.063		1178.7		739.8		952.7		957.067		219.483		317.4		330.5		386.4		344.767		36.6456		483.7		438.7
GAS6		growth arrest-specific 6		L13720		1598_g_at				1598_g_at						2427.4		993.5		1868.2		1763.03		722.712		661.1		1648.5		1160.6		1156.73		493.711		6574.4		3909		5258.9		5247.43		1332.74		4454.7		3377.8
GAS6		growth arrest-specific 6		NM_000820		202177_at		202177_at								1319.7		447.2		1000.8		922.567		441.48		304.3		490.9		458.4		417.867		99.685		2997		1654.2		3473.8		2708.33		943.521		1800.4		1135.2
GATAD1		GATA zinc finger domain containing 1		AI337901		213018_at				213018_at						124		175.4		173.5		157.633		29.1428		100.5		125.5		117.1		114.367		12.7222		212.4		532.2		199.7		314.767		188.41		189.4		601.6
GBE1		glucan (1,4-alpha-), branching enzyme 1 (glycogen branching enzyme, Andersen disease, glycogen storage disease type IV)		NM_000158		203282_at				203282_at						3367.5		3054.5		3262		3228		159.246		2502.2		2991.6		3231.5		2908.43		371.695		3183.7		4267.9		3798.3		3749.97		543.714		4667.4		4964.4
GBP1		guanylate binding protein 1, interferon-inducible, 67kDa		NM_002053		202270_at						202270_at				581.9		1195.8		399.4		725.7		417.219		885.1		1578.1		1016.2		1159.8		368.141		156.4		189.5		610.7		318.867		253.276		214.5		309.2
GBP1		guanylate binding protein 1, interferon-inducible, 67kDa		AW014593		231577_s_at		231577_s_at		231577_s_at						1182.8		1356.2		778.8		1105.93		296.275		1348.1		1735.2		1581.2		1554.83		194.892		146.1		230		418.6		264.9		139.562		218.6		261.3
GBP3		guanylate binding protein 3		AL136680		223434_at				223434_at						1107		682.4		525.1		771.5		301.008		801.1		542.8		1328		890.633		400.184		533.4		156.9		277.4		322.567		192.271		312.9		81.2
GCH1		GTP cyclohydrolase 1 (dopa-responsive dystonia)		NM_000161		204224_s_at				204224_s_at		204224_s_at				246.1		438.9		254.9		313.3		108.862		113.5		115.9		212.1		147.167		56.2467		195.2		2185.5		231.7		870.8		1138.71		244.1		1921.8
GCLM		glutamate-cysteine ligase, modifier subunit		NM_002061		203925_at				203925_at						1425.8		2137.4		3703.1		2422.1		1165.04		1859.1		2386		2257.9		2167.67		274.795		1598.2		657.2		1998		1417.8		688.363		860.1		660.3
GCNT1		glucosaminyl (N-acetyl) transferase 1, core 2 (beta-1,6-N-acetylglucosaminyltransferase)		NM_001490		205505_at				205505_at						566.5		288.5		220.6		358.533		183.276		244		225.4		332.2		267.2		57.0547		402.7		519.9		462.8		461.8		58.6064		548.2		753.2
GDF15		growth differentiation factor 15		AF003934		221577_x_at								221577_x_at		78.5		228		1095		467.167		548.834		39.5		43.5		73.5		52.1667		18.5831		336		190.6		318.6		281.733		79.4018		152.8		166
GDI1		GDP dissociation inhibitor 1		NM_001493		201864_at		201864_at								508.8		466		687.6		554.133		117.55		620.4		765.7		548.1		644.733		110.822		946.6		1332.8		1126.6		1135.33		193.248		1183.4		1327.2
GEMIN6		gem (nuclear organelle) associated protein 6		NM_024775		219539_at				219539_at						301.7		377.4		194.8		291.3		91.7432		613.5		268.4		336.8		406.233		182.727		360.2		57.8		198.7		205.567		151.317		229.6		66.7
GEN1		Gen homolog 1, endonuclease (Drosophila)		AK025489		228286_at				228286_at						86.5		72.5		31.5		63.5		28.5832		137.6		85.4		86.6		103.2		29.7973		26.3		7.4		16.7		16.8		9.4504		42.1		9.8
GFM1		G elongation factor, mitochondrial 1		BF978647		225158_at				225158_at		225158_at				385.9		328.5		343.9		352.767		29.7095		499.2		533.3		428.3		486.933		53.564		297.1		117.7		446.3		287.033		164.531		249.3		125.8
GFPT1		glutamine-fructose-6-phosphate transaminase 1		BE645771		202721_s_at		202721_s_at		202721_s_at						313.8		234.2		526.4		358.133		151.061		528.2		646		443.5		539.233		101.7		630.4		1380.3		612.2		874.3		438.303		801.3		1182.5
GGCX		gamma-glutamyl carboxylase		NM_000821		205351_at		205351_at								236.5		187.6		250.2		224.767		32.9081		287.1		310.6		255.9		284.533		27.4402		414.4		358.8		412.4		395.2		31.5392		416.3		274.2
GGCX		gamma-glutamyl carboxylase		BE326952		214005_at				214005_at						460.8		373.5		191.3		341.867		137.507		391.8		435.9		497.2		441.633		52.9334		255.8		95.6		171.4		174.267		80.1385		149.2		83.6
GGH		gamma-glutamyl hydrolase (conjugase, folylpolygammaglutamyl hydrolase)		NM_003878		203560_at				203560_at						1370.1		911.7		695.3		992.367		344.556		1345		1573		1432.8		1450.27		114.999		400.1		260.4		525		395.167		132.369		727.7		305.9
GGNBP2		gametogenetin binding protein 2		NM_024835		218079_s_at		218079_s_at		218079_s_at						337.4		440.3		375.6		384.433		52.0156		440.1		463.7		391.7		431.833		36.7049		565.2		1055.2		590		736.8		276.021		516.5		1118.5
GIMAP2		GTPase, IMAP family member 2		AI431931		232024_at				232024_at						54.9		126.5		271.7		151.033		110.463		172.1		66.8		47.5		95.4667		67.0643		27.6		15		71.9		38.1667		29.8855		25		1.5
GINS1		GINS complex subunit 1 (Psf1 homolog)		NM_021067		206102_at				206102_at		206102_at				201.1		47.8		67.7		105.533		83.3591		618.3		456.8		282.9		452.667		167.738		52		31.7		50.5		44.7333		11.3121		100.1		17.2
GINS2		GINS complex subunit 2 (Psf2 homolog)		BC003186		221521_s_at				221521_s_at		221521_s_at				291.4		120.6		47.8		153.267		125.042		464.9		450.2		465.9		460.333		8.78996		54.1		3.9		79		45.6667		38.2537		88.2		1.8
GINS3		GINS complex subunit 3 (Psf3 homolog)		AI421812		45633_at				45633_at		45633_at				65.9		59.4		29.8		51.7		19.2424		154		124.7		169.7		149.467		22.84		42.2		21.8		50.1		38.0333		14.6029		48.8		13.3
GIT2		G protein-coupled receptor kinase interactor 2		R38084		225558_at		225558_at								632.9		732.9		560.7		642.167		86.4732		458.6		461.6		587.1		502.433		73.3388		289.3		188.7		353.1		277.033		82.8836		369.5		129.3
GJD3		gap junction protein, delta 3, 31.9kDa		BF508941		230025_at		230025_at		230025_at						82.8		145.6		250.6		159.667		84.7798		124		115.6		160.7		133.433		23.9842		37.8		26.1		64.4		42.7667		19.6271		40.5		30.1
GLCCI1		glucocorticoid induced transcript 1		AI761989		225706_at				225706_at						180.8		263.5		281.6		241.967		53.7394		220.1		200.9		214		211.667		9.81037		595.5		1332.4		530.7		819.533		445.336		556.9		947.1
GLCCI1		glucocorticoid induced transcript 1		AA058770		227525_at		227525_at								214.5		207.1		175.1		198.9		20.9409		124.3		220.5		182		175.6		48.4183		660.5		1212.3		396.6		756.467		416.232		531.2		994.9
GLCE		glucuronic acid epimerase		W87398		213552_at				213552_at						104.2		89.2		87.4		93.6		9.22388		153.9		133.4		119.7		135.667		17.2123		49.9		37.7		80.6		56.0667		22.1048		55		27.4
GLG1		golgi apparatus protein 1		AK025457		214730_s_at								214730_s_at		1294.2		1168.6		1667.5		1376.77		259.496		1032.7		1219.4		1278.6		1176.9		128.341		1038.9		1246.3		941.6		1075.6		155.63		1582.9		1431.5
GLIPR1		GLI pathogenesis-related 1 (glioma)		NM_006851		204222_s_at				204222_s_at						3075.2		2760.5		1562		2465.9		798.458		3124.2		3185.7		3165.9		3158.6		31.3932		321.9		68		829.5		406.467		387.73		542.1		81.3
GLIPR1		GLI pathogenesis-related 1 (glioma)		AV682252		226142_at		226142_at								2666.3		3225		1280.6		2390.63		1001.08		2101.7		1968.3		2236.4		2102.13		134.051		194.9		36.9		434.7		222.167		200.297		229		69.7
GLIS3		GLIS family zinc finger 3		AI277316		230258_at		230258_at								255.5		341.3		505.4		367.4		126.978		154.3		193.4		147.1		164.933		24.9143		53.6		152.1		88.9		98.2		49.9042		147.9		142.1
GLOD4		glyoxalase domain containing 4		AF061730		209092_s_at				209092_s_at						396.7		367.1		417.1		393.633		25.1407		580.8		390.7		490.9		487.467		95.0965		434.1		270.3		414.5		372.967		89.4504		354.4		238.3
GLRB		glycine receptor, beta		AF094754		205279_s_at		205279_s_at		205279_s_at						112.4		142.7		111		122.033		17.9115		97.1		77		102.8		92.3		13.5532		318.1		228.6		271.3		272.667		44.7656		171.9		209.2
GLRX		glutaredoxin (thioltransferase)		AF162769		209276_s_at		209276_s_at		209276_s_at		209276_s_at				3627.9		3417.4		4205		3750.1		407.772		1314.8		1069.2		2226.6		1536.87		609.819		1377		2319.2		1029.3		1575.17		667.393		1257.9		2742.9
GLRX3		glutaredoxin 3		AF118652		209080_x_at				209080_x_at						1348		885.8		1001.6		1078.47		240.497		1459.8		1302.8		1256		1339.53		106.75		1069		487.9		951.2		836.033		307.192		894		356.4
GLS		glutaminase		AF158555		221510_s_at						221510_s_at				1629.5		1182		702.4		1171.3		463.643		1814.2		2301.1		1922.5		2012.6		255.649		1747.4		2811		3318.9		2625.77		801.958		1726.8		4047.7
GLS		glutaminase		AI828035		223079_s_at		223079_s_at		223079_s_at						312.1		153.1		344.5		269.9		102.441		455.9		539.5		461.7		485.7		46.6823		724.9		1806.6		1448.4		1326.63		551.035		1481.4		2027.3
GLT8D4		glycosyltransferase 8 domain containing 4		AI452595		235371_at		235371_at		235371_at						366.4		599.7		380		448.7		130.947		390.7		757.1		454.2		534		195.802		4368.3		2523.1		3742.9		3544.77		938.421		2432.4		2442.1
GLTSCR2		glioma tumor suppressor candidate region gene 2		AF296124		234339_s_at		234339_s_at		234339_s_at						353		293.1		658.9		435		196.202		367.5		395.3		222.1		328.3		93.0163		996.2		630.1		885.8		837.367		187.794		597.3		733
GLUL		glutamate-ammonia ligase (glutamine synthetase)		NM_002065		200648_s_at		200648_s_at								259.3		178.9		820.5		419.567		349.538		450.4		243.5		358.6		350.833		103.668		1751.5		8098.3		2034.9		3961.57		3585.32		2107		11916.1
GLUL		glutamate-ammonia ligase (glutamine synthetase)		U08626		217202_s_at				217202_s_at						221.5		263.7		646.4		377.2		234.087		448.9		208.8		331.9		329.867		120.063		1415.4		7475.7		1991		3627.37		3345.16		1857.1		9678.9
GM2A		GM2 ganglioside activator		X61094		33646_g_at				33646_g_at						42.5		54.7		94.1		63.7667		26.9684		58.3		29		27.2		38.1667		17.4592		121.8		91.1		101.7		104.867		15.5931		120.4		98.4
GMCL1		germ cell-less homolog 1 (Drosophila)		NM_022471		218458_at		218458_at		218458_at						81.6		241.5		158.5		160.533		79.9694		155.4		157.9		120.9		144.733		20.6781		183.5		367.4		201.6		250.833		101.355		245.1		347.2
GMDS		GDP-mannose 4,6-dehydratase		NM_001500		204875_s_at		204875_s_at		204875_s_at						933.5		1218.1		1798		1316.53		440.576		741.5		606.2		1533.4		960.367		500.851		530.7		246.1		479.2		418.667		151.649		353.7		244.3
GMFB		glia maturation factor, beta		BC005359		202543_s_at						202543_s_at				525.1		405.1		533.7		487.967		71.8933		902.5		704.9		769.9		792.433		100.709		655.9		329.7		624.8		536.8		180.027		610.1		279.3
GMNN		geminin, DNA replication inhibitor		NM_015895		218350_s_at						218350_s_at		218350_s_at		752.1		568		397.1		572.4		177.541		1131.4		1411.7		952.8		1165.3		231.321		432.9		1958.1		361.8		917.6		901.8		636		2409.4
GMPPA		GDP-mannose pyrophosphorylase A		NM_013335		218070_s_at						218070_s_at				362		323.1		302.8		329.3		30.0831		402.7		377.7		376		385.467		14.9487		283.8		170.1		223.9		225.933		56.8773		304.8		153.9
GMPPB		GDP-mannose pyrophosphorylase B		NM_021971		219920_s_at						219920_s_at				243		235.7		173.5		217.4		38.1933		599.3		517.4		225.2		447.3		196.655		322.1		134.1		243.7		233.3		94.4305		320.9		119.4
GNA13		guanine nucleotide binding protein (G protein), alpha 13		NM_006572		206917_at				206917_at						9.6		9.7		77.8		32.3667		39.3465		51		56.8		42.6		50.1333		7.13956		127.8		166.9		147.5		147.4		19.5502		132.2		261
GNA13		guanine nucleotide binding protein (G protein), alpha 13		AI928136		224761_at		224761_at								940.1		981.1		1065.1		995.433		63.7207		1417.6		1285.2		1185.2		1296		116.576		1334.1		1669.4		1293.8		1432.43		206.206		1137.7		2302.2
GNAI3		guanine nucleotide binding protein (G protein), alpha inhibiting activity polypeptide 3		J03005		201179_s_at						201179_s_at				711.7		558.1		532.8		600.867		96.8145		750		743.7		765.7		753.133		11.3298		595.1		673.1		688.9		652.367		50.2197		403.2		727.1
GNAS		GNAS complex locus		AA810695		228173_at				228173_at						69.8		197.7		51.9		106.467		79.5157		67		98.9		66.5		77.4667		18.5635		107.4		353.1		104.9		188.467		142.582		236.3		318.6
GNB4		guanine nucleotide binding protein (G protein), beta polypeptide 4		H99792		225710_at		225710_at				225710_at				1397.6		1590.1		1235.6		1407.77		177.469		1794.2		2439.1		2048.7		2094		324.828		1742.7		2640		2184.7		2189.13		448.666		1710.8		2883.5
GNPTAB		N-acetylglucosamine-1-phosphate transferase, alpha and beta subunits		AK001821		212959_s_at				212959_s_at						686.5		551.3		487.8		575.2		101.483		426.6		401.7		487.7		438.667		44.2516		278.8		128.9		290.1		232.6		89.9844		249.8		101.5
GOLGA2		golgi autoantigen, golgin subfamily a, 2		NM_004486		204384_at				204384_at						127.1		100.8		143.6		123.833		21.5862		121.4		130.5		138.3		130.067		8.45833		158.2		337.9		125.6		207.233		114.329		294.4		421
GOLGA4		golgi autoantigen, golgin subfamily a, 4		AW438464		215203_at		215203_at		215203_at				215203_at		63.2		61.3		39.4		54.6333		13.2266		43		3.8		56.6		34.4667		27.4148		294.9		1538		133		655.3		768.715		338.5		2626.4
GOLGA5		golgi autoantigen, golgin subfamily a, 5		NM_005113		218241_at		218241_at								874.5		864.7		950.8		896.667		47.1362		992.5		1397.5		1130.3		1173.43		205.917		1213.2		1203		1332.2		1249.47		71.8304		1079.8		1479.5
GOLGA8A		golgi autoantigen, golgin subfamily a, 8A		AF204231		208798_x_at		208798_x_at		208798_x_at						211.2		218.1		521.8		317.033		177.367		487		249.8		372.8		369.867		118.627		924.2		2172.5		447.3		1181.33		890.88		1414		1666
GOLGA8A /// GOLGA8B		golgi autoantigen, golgin subfamily a, 8A /// golgi autoantigen, golgin subfamily a, 8B		AF163441		210424_s_at				210424_s_at						31.1		108.2		76.4		71.9		38.7465		84		9.9		61.5		51.8		37.9904		160.1		240.2		96		165.433		72.2478		178.4		143.9
GOLGA8B		golgi autoantigen, golgin subfamily a, 8B		AF164622		210425_x_at				210425_x_at						209.3		211.7		248.8		223.267		22.1451		281.7		128.3		177.6		195.867		78.3144		465.4		850		239.8		518.4		308.533		647.5		674.4
GOLGB1		golgin B1, golgi integral membrane protein		NM_004487		201057_s_at				201057_s_at						458.4		402.3		562		474.233		81.0188		401		428.9		443.1		424.333		21.4183		617.4		749.7		223.4		530.167		273.779		831		620.5
GOLSYN		Golgi-localized protein		NM_017786		218692_at		218692_at		218692_at						87.8		54.2		228.3		123.433		92.358		68.3		61.7		55.7		61.9		6.30238		538.9		134.8		586.7		420.133		248.259		292.2		107.5
GOLT1B		golgi transport 1 homolog B (S. cerevisiae)		NM_016072		218193_s_at		218193_s_at				218193_s_at				849.3		760		556.3		721.867		150.176		1581.1		1446		1269.1		1432.07		156.466		976.4		2049.7		905.1		1310.4		641.244		874.6		2279.3
GON4L		gon-4-like (C. elegans)		NM_025174		219846_at				219846_at						24.9		33.8		37.2		31.9667		6.35164		5.4		1.9		57.9		21.7333		31.3701		32.9		97.1		21.8		50.6		40.6508		59.6		112.8
GOPC		golgi associated PDZ and coiled-coil motif containing		NM_020399		227214_at		227214_at		227214_at						156.8		119		73.8		116.533		41.5549		95.6		114.1		140		116.567		22.3025		274.3		343.3		356.3		324.633		44.0719		506.4		357.2
GORASP2		golgi reassembly stacking protein 2, 55kDa		NM_015530		207812_s_at		207812_s_at								1420.3		1349.2		1584.8		1451.43		120.846		1407.8		1875.6		1558.2		1613.87		238.816		1951.8		1741.9		2029.7		1907.8		148.86		1900.3		1799
GPAM		glycerol-3-phosphate acyltransferase, mitochondrial		AB046780		225424_at		225424_at		225424_at						183.7		161.1		169.3		171.367		11.4409		204.3		98.5		128.8		143.867		54.4854		1014.4		618.7		1042.3		891.8		236.923		948		390.5
GPATCH2		G patch domain containing 2		NM_018040		219078_at				219078_at						167.5		76.8		73.4		105.9		53.3742		151.3		216.4		140.3		169.333		41.1303		104.7		92.1		122.4		106.4		15.2214		137		80
GPATCH4		G patch domain containing 4		AI911518		224634_at				224634_at						286.3		155.4		176.7		206.133		70.2385		269.6		228.4		219.6		239.2		26.6923		163.3		38.9		144.5		115.567		67.0574		109.4		32
GPBP1L1		GC-rich promoter binding protein 1-like 1		NM_021639		217877_s_at		217877_s_at								144.8		200.6		196.7		180.7		31.1514		183.1		202		224.4		203.167		20.6747		241.3		352.8		295.4		296.5		55.7581		266.5		251.7
GPBP1L1		GC-rich promoter binding protein 1-like 1		CA391618		1569320_at				1569320_at						30.2		46.3		29.3		35.2667		9.56574		17.8		25.1		7.9		16.9333		8.63269		77.2		537.8		50.4		221.8		273.992		163.8		482.1
GPC4		glypican 4		AF064826		204983_s_at				204983_s_at						110.3		122.1		114.7		115.7		5.96322		53.6		116		122.7		97.4333		38.1083		324.4		413.4		413.2		383.667		51.3265		227.2		448.7
GPC4		glypican 4		NM_001448		204984_at		204984_at								250		297.7		45.8		197.833		133.807		125.9		146		206.8		159.567		42.1218		341.9		473.9		655.5		490.433		157.452		333.8		539
GPER		G protein-coupled estrogen receptor 1		U63917		210640_s_at		210640_s_at								344.7		229.9		164.6		246.4		91.1767		140.1		78.6		158.3		125.667		41.7644		74.2		32.5		92.8		66.5		30.8786		116.4		37.1
GPI		glucose phosphate isomerase		NM_000175		208308_s_at		208308_s_at		208308_s_at						1041.6		837		1991.4		1290		615.984		1003		991.3		917.2		970.5		46.5284		2576.5		2181.5		2172.3		2310.1		230.755		2991.7		1853.9
GPM6B		glycoprotein M6B		AW148844		209168_at				209168_at						48.9		100		203		117.3		78.4931		203.8		415.2		311.1		310.033		105.704		419.6		738.5		1093		750.367		336.857		449.6		862.8
GPM6B		glycoprotein M6B		AF016004		209170_s_at		209170_s_at				209170_s_at				116.5		518.6		1188.9		608		541.761		1223.6		1925.3		1185.9		1444.93		416.437		2074.2		3334.4		4309.1		3239.23		1120.49		2139.7		4016.4
GPR155		G protein-coupled receptor 155		AI970061		239533_at				239533_at						22.4		31.6		14		22.6667		8.80303		1.6		19.3		2.3		7.73333		10.0231		22.9		99.5		17.4		46.6		45.8952		41.3		94.4
GPR175		G protein-coupled receptor 175		NM_016372		218855_at				218855_at						158.6		74.2		179		137.267		55.5616		65.1		142.4		118		108.5		39.5159		200.8		264.9		189		218.233		40.8429		189.3		262.8
GPR176		G protein-coupled receptor 176		NM_007223		206673_at				206673_at						162.6		152.7		250.4		188.567		53.7775		129.1		136.3		115.6		127		10.5086		205.4		623.5		275.7		368.2		223.873		225.7		644.6
GPR56		G protein-coupled receptor 56		AL554008		212070_at				212070_at						5.5		21.2		23.7		16.8		9.8656		11.3		7		18.1		12.1333		5.59673		22		96		24.5		47.5		42.0208		158.8		106.7
GPR89A /// GPR89B /// GPR89C		G protein-coupled receptor 89B /// G protein-coupled receptor 89A /// G protein-coupled receptor 89C		AK021758		222140_s_at		222140_s_at								341.7		246.9		185.8		258.133		78.5547		281		338.6		314.2		311.267		28.9118		804.6		468.3		570.3		614.4		172.433		448.8		426.5
GPRASP1		G protein-coupled receptor associated sorting protein 1		NM_014710		204793_at				204793_at						76.1		166.4		107.4		116.633		45.8526		111.7		64.8		61.3		79.2667		28.1426		72.7		223.6		80.9		125.733		84.8541		141.3		180.3
GPRC5C		G protein-coupled receptor, family C, group 5, member C		NM_022036		219327_s_at				219327_s_at						41.4		46.6		228.2		105.4		106.38		49.6		59		20.8		43.1333		19.9041		224.1		334.3		99.8		219.4		117.321		153.7		262.5
GPSM2		G-protein signaling modulator 2 (AGS3-like, C. elegans)		NM_013296		205240_at		205240_at				205240_at				167.7		221.2		181.6		190.167		27.7597		515.8		358.3		422.6		432.233		79.1907		651.8		299.6		499.8		483.733		176.649		634.2		271.6
GPX3		glutathione peroxidase 3 (plasma)		NM_002084		201348_at		201348_at		201348_at						247.6		173.5		1686.8		702.633		853.118		235		185.3		361.9		260.733		91.0689		6119.3		7231.7		5205		6185.33		1014.96		3431.7		7891.3
GRAMD1A		GRAM domain containing 1A		AB040966		224807_at				224807_at						91.5		211.2		356.5		219.733		132.706		130.7		135.4		146.5		137.533		8.11316		360.4		434.8		183.7		326.3		128.976		179.4		456.1
GRAMD3		GRAM domain containing 3		AW575493		218706_s_at		218706_s_at								638		485		193.4		438.8		225.872		229.7		634.8		590.5		485		222.203		635.9		1677.8		788.7		1034.13		562.643		454.3		2256.1
GRAMD3		GRAM domain containing 3		AW971198		238049_at				238049_at						19.4		11.9		21.3		17.5333		4.97024		7.6		27.3		51.1		28.6667		21.7822		47.2		196.5		40.6		94.7667		88.1654		76.4		264
GRB10		growth factor receptor-bound protein 10		AF000017		209410_s_at		209410_s_at								65		98		153.3		105.433		44.6169		93.7		94		122.4		103.367		16.484		154.7		412.8		204.6		257.367		136.902		223.9		340.8
GRB10		growth factor receptor-bound protein 10		AU145003		215248_at				215248_at				215248_at		41.5		66.7		45.2		51.1333		13.6075		13.8		34.3		21.9		23.3333		10.3249		67.8		350.9		45.8		154.833		170.155		110		457.4
GRB2		growth factor receptor-bound protein 2		L29511		215075_s_at				215075_s_at						311.5		348.1		298.6		319.4		25.6782		439.2		494.7		384.6		439.5		55.0506		194.2		146		196.4		178.867		28.4846		205.7		110.1
GREM1		gremlin 1, cysteine knot superfamily, homolog (Xenopus laevis)		NM_013372		218469_at				218469_at						9025.9		5219.4		1089.2		5111.5		3969.45		5537.6		4048.3		7193.1		5593		1573.13		7047		8900.5		6105.2		7350.9		1422.21		6289.6		9793.1
GRIA1		glutamate receptor, ionotropic, AMPA 1		AL567302		209793_at		209793_at		209793_at						89.5		133.3		67.8		96.8667		33.3656		32		74.7		45.2		50.6333		21.8624		244.7		188.2		250.5		227.8		34.417		154.1		168
GRIA3		glutamate receptor, ionotrophic, AMPA 3		BC032004		1569290_s_at		1569290_s_at		1569290_s_at						25.5		63		62.4		50.3		21.4795		70.8		53.9		39.3		54.6667		15.764		187.5		296.2		135		206.233		82.2166		292.5		293.5
GRN		granulin		BC000324		211284_s_at				211284_s_at						495.4		547.1		971.9		671.467		261.464		397.1		365.5		328.4		363.667		34.3867		830.4		650.3		586.8		689.167		126.365		654.4		510.9
GSDML		Gasdermin-like		AK025174		215659_at				215659_at						5.8		5.5		4.3		5.2		0.793725		7.3		12.7		4.4		8.13333		4.21228		16.4		333.3		10.3		120		184.748		40.7		291
GSN		gelsolin (amyloidosis, Finnish type)		NM_000177		200696_s_at		200696_s_at								810.3		920.4		1406		1045.57		316.962		818.4		969.7		1040.2		942.767		113.326		1684.9		1852.1		1910.5		1815.83		117.091		2502.1		1927.2
GSN		gelsolin (amyloidosis, Finnish type)		BE675337		214040_s_at				214040_s_at						129.5		102.7		303.9		178.7		109.251		110.7		92.9		114.5		106.033		11.5314		319.2		325.3		307.9		317.467		8.82855		584.9		306.6
GSTK1		glutathione S-transferase kappa 1		NM_015917		217751_at				217751_at						948		1142.2		1139.2		1076.47		111.266		721.4		959.8		1020.6		900.6		158.141		762		473.8		620		618.6		144.105		489.2		367.2
GSTM3		glutathione S-transferase M3 (brain)		AL527430		202554_s_at		202554_s_at		202554_s_at						2456.6		3000.1		2920.2		2792.3		293.457		1637.7		2079.9		2625.9		2114.5		495.008		1562.7		824.7		879.2		1088.87		411.255		965		730.6
GSTM4		glutathione S-transferase M4		NM_000850		204149_s_at				204149_s_at						87		115.2		252.4		151.533		88.4837		134.9		136.1		111		127.333		14.1578		58.3		34.1		70.2		54.2		18.3959		83.5		50.5
GSTP1		glutathione S-transferase pi		NM_000852		200824_at				200824_at						2745.9		2990.7		3190.1		2975.57		222.486		2920.4		3670.2		3288.8		3293.13		374.919		3001.5		1241.6		2171.8		2138.3		880.428		2300.1		1480
GTDC1		glycosyltransferase-like domain containing 1		NM_024659		219770_at		219770_at								143.6		186		161.9		163.833		21.266		218.7		225.4		132.9		192.333		51.5797		245.9		226.9		256.6		243.133		15.0421		239.6		214.8
GTF2A2		general transcription factor IIA, 2, 12kDa		NM_004492		202678_at				202678_at		202678_at				1645.2		1479.6		1177.3		1434.03		237.255		1978		1886.2		1753		1872.4		113.133		1505.1		586.8		1408		1166.63		504.492		1094.7		492
GTF2E2		general transcription factor IIE, polypeptide 2, beta 34kDa		NM_002095		202680_at		202680_at								444.1		482.4		456.6		461.033		19.5311		545.3		596		531		557.433		34.1565		580.9		712.1		622.8		638.6		67.0119		555.1		728.3
GTF2H2		general transcription factor IIH, polypeptide 2, 44kDa		BC005345		223758_s_at				223758_s_at		223758_s_at				386.7		186.2		488.4		353.767		153.768		486.2		667.4		628.8		594.133		95.4447		332.4		129.5		320.6		260.833		113.891		278.5		182.3
GTF2H5		general transcription factor IIH, polypeptide 5		AV701318		213357_at				213357_at						3778.6		3729.7		2737.7		3415.33		587.357		2411.5		2496.9		4040.1		2982.83		916.615		2726.5		913.7		2031.2		1890.47		914.557		1706		980.2
GTF2I		general transcription factor II, i		BC004472		210892_s_at				210892_s_at						75.9		79.5		232.4		129.267		89.3342		143.1		36		98.7		92.6		53.8099		242.2		164.2		263.6		223.333		52.3169		295.6		163.5
GTF2IRD1		GTF2I repeat domain containing 1		NM_016328		218412_s_at		218412_s_at		218412_s_at						297.4		321.5		543.2		387.367		135.493		249.3		307.4		331.2		295.967		42.1301		611.4		1075.9		682.6		789.967		250.171		598.7		1101.8
GTF3A		general transcription factor IIIA		BE542815		215091_s_at				215091_s_at		215091_s_at				2441.1		2031.1		2080.8		2184.33		223.751		3153.6		2961.5		2884.9		3000		138.425		2895.9		990		2167.2		2017.7		961.705		1924		931.6
GTF3C6		general transcription factor IIIC, polypeptide 6, alpha 35kDa		AL536986		225083_at				225083_at						2781.3		2741.4		2312.6		2611.77		259.853		3470.6		3544.9		3354.3		3456.6		96.0682		2209.4		274.1		1679.8		1387.77		1000.15		1631.9		251.6
GTPBP2		GTP binding protein 2		NM_019096		221050_s_at		221050_s_at								258.8		276.9		281		272.233		11.8128		176.3		209.1		207.8		197.733		18.5732		382		379.1		378.2		379.767		1.98578		329		237.5
GTPBP8		GTP-binding protein 8 (putative)		NM_014170		221046_s_at				221046_s_at						447.6		437.9		566.9		484.133		71.8419		469.3		530.5		552		517.267		42.9088		509.2		238.3		421.2		389.567		138.193		358.1		198.5
GTSE1		G-2 and S-phase expressed 1		AI340239		204315_s_at				204315_s_at						44.3		45.1		4.4		31.2667		23.2707		209.3		120.2		46.9		125.467		81.328		28.8		5.2		4.9		12.9667		13.7129		41		2.3
GTSE1		G-2 and S-phase expressed 1		NM_016426		204318_s_at						204318_s_at				124.7		58.6		41.9		75.0667		43.7873		319.9		260.3		132.2		237.467		95.9106		39.5		22.4		31		30.9667		8.55005		51.7		34.8
GUCY1A3		guanylate cyclase 1, soluble, alpha 3		AI719730		221942_s_at				221942_s_at						2.1		67.9		47.5		39.1667		33.6822		208.3		669.1		84.9		320.767		307.911		17.5		2.6		2.3		7.46667		8.69042		3.3		2.7
GUCY1B3		guanylate cyclase 1, soluble, beta 3		W93728		203817_at				203817_at						107.1		332.1		123.7		187.633		125.387		500.7		1397.4		431.5		776.533		538.798		30.5		106.3		52.1		62.9667		39.0509		32.2		111.2
GUCY1B3		guanylate cyclase 1, soluble, beta 3		AF020340		211555_s_at						211555_s_at				3.2		29.7		19.6		17.5		13.3742		223.8		314.3		104.4		214.167		105.281		19.4		44.8		33.9		32.7		12.7424		19.4		58.7
GUK1		guanylate kinase 1		BC006249		200075_s_at		200075_s_at		200075_s_at						1317.1		1369.9		1168		1285		104.708		1234.8		1724		1506.9		1488.57		245.115		2399.7		1921.3		1551.1		1957.37		425.448		1747.4		1945.2
GUSB		glucuronidase, beta		NM_000181		202605_at		202605_at		202605_at						436.3		580.3		672.5		563.033		119.043		466		512.1		395.6		457.9		58.6709		904.3		1251.9		813.4		989.867		231.434		838.9		1320.1
GUSBP1		glucuronidase, beta pseudogene 1		AU147591		232889_at		232889_at		232889_at						69.9		74.9		56.9		67.2333		9.29157		80.1		94.1		7.1		60.4333		46.7155		334.1		1201.1		281.8		605.667		516.323		678.8		1056.6
GYG1		glycogenin 1		AF087942		211275_s_at				211275_s_at						1869.4		2044.3		2268.6		2060.77		200.109		1664.4		1926.8		2390.8		1994		367.833		1437.9		610.9		1310.7		1119.83		445.314		764.8		724.3
GYPC		glycophorin C (Gerbich blood group)		NM_002101		202947_s_at								202947_s_at		456.2		571		1142.6		723.267		367.662		454.1		268.9		417.9		380.3		98.1584		695.5		471.6		631.1		599.4		115.267		441.6		257
H19		H19, imprinted maternally expressed transcript		BF569051		224646_x_at		224646_x_at		224646_x_at						39.7		85.8		62.3		62.6		23.0515		175.1		511.6		37.7		241.467		243.821		3765.5		15312.7		1987.3		7021.83		7234.94		3971.9		13032.2
H2AFJ		H2A histone family, member J		BG386566		225245_x_at				225245_x_at						1070.8		952.2		925.8		982.933		77.2312		934.8		1175.5		1365.9		1158.73		216.039		846.6		340		693.7		626.767		259.848		607.4		462.4
H2AFV		H2A histone family, member V		AA534860		212205_at						212205_at				864		794.7		649		769.233		109.739		1417.1		1334.7		1057.8		1269.87		188.22		496.6		217.1		850.9		521.533		317.635		929.9		246.8
H2AFX		H2A histone family, member X		NM_002105		205436_s_at				205436_s_at		205436_s_at				576.6		435.1		424.3		478.667		84.9845		1104.8		1086.6		832.7		1008.03		152.116		443.2		203.2		375		340.467		123.671		475.7		108.8
H2AFZ		H2A histone family, member Z		NM_002106		200853_at				200853_at		200853_at				4829.5		3013.9		1931.2		3258.2		1464.51		8149.3		6071.8		5738.5		6653.2		1306.33		3462.4		2588.3		2647		2899.23		488.599		3381.9		2607.5
H3F3B		H3 histone, family 3B (H3.3B)		AW138159		211998_at		211998_at				211998_at				811.8		760.2		1075.6		882.533		169.179		203.2		336.6		250.2		263.333		67.6628		367.8		215.8		244.1		275.9		80.8358		387.5		118.7
HAPLN1		hyaluronan and proteoglycan link protein 1		NM_001884		205524_s_at		205524_s_at		205524_s_at		205524_s_at				1493.7		1778.1		1130.7		1467.5		324.494		1923.6		2935.2		3063.3		2640.7		624.321		3637.3		6132.3		2099.9		3956.5		2035.06		2349.3		5194
HAS2		hyaluronan synthase 2		NM_005328		206432_at				206432_at						1763.7		704		39.9		835.867		869.433		881.7		1334.7		1067.2		1094.53		227.734		248.6		226.2		425.8		300.2		109.348		247.2		244.5
HAT1		histone acetyltransferase 1		NM_003642		203138_at				203138_at		203138_at				1094.8		818.5		793.4		902.233		167.239		2050.9		1561.8		1303.5		1638.73		379.593		960.1		410.2		584.5		651.6		281.024		815.1		388.6
HBP1		HMG-box transcription factor 1		AF019214		209102_s_at				209102_s_at						648.5		684.1		897.4		743.333		134.608		520.5		465.2		592.4		526.033		63.7803		858.6		1176.8		577.5		870.967		299.841		709.9		1241.8
HCCS		holocytochrome c synthase (cytochrome c heme-lyase)		NM_005333		203746_s_at				203746_s_at		203746_s_at				309.5		238.3		397.5		315.1		79.7476		483.6		495		390.5		456.367		57.3263		295.4		207.3		309.7		270.8		55.4555		332		207.1
HCFC1R1		host cell factor C1 regulator 1 (XPO1 dependent)		NM_017885		218537_at		218537_at								109.7		282.8		294.2		228.9		103.387		171.9		198.8		215.4		195.367		21.9523		825.8		660.4		558.4		681.533		134.947		696.4		633.4
HCFC1R1		host cell factor C1 regulator 1 (XPO1 dependent)		AA436930		45714_at				45714_at						315.2		579.9		678.1		524.4		187.708		220.5		356.7		388.7		321.967		89.3175		1908.3		1278.9		892.9		1360.03		512.539		1387.7		1206.6
hCG_1776259		hypothetical protein FLJ23556		NM_024880		206548_at		206548_at								1.8		36.6		4.2		14.2		19.436		2.5		21		2.9		8.8		10.5674		110.7		169.2		102.4		127.433		36.4083		235.3		136.2
hCG_1806964		hCG1806964		AK026494		232298_at		232298_at				232298_at				244.1		226.1		141.7		203.967		54.6704		360.5		534.2		461.5		452.067		87.2334		65.1		24.9		115		68.3333		45.1369		79.2		36.6
HDAC5		histone deacetylase 5		NM_005474		202455_at				202455_at						117.4		100.8		240.7		152.967		76.4313		88		77		155.9		106.967		42.7329		72		241.9		141.5		151.8		85.417		155.7		241.1
HDAC6		histone deacetylase 6		NM_006044		206846_s_at				206846_s_at						340.2		91.3		288		239.833		131.255		192.7		167.5		162		174.067		16.3696		506.5		420.9		369.8		432.4		69.0718		514.7		498.3
HDDC2		HD domain containing 2		BC001671		203259_s_at				203259_s_at						1950.5		2059		2246.5		2085.33		149.747		2135.7		2392.9		2535.1		2354.57		202.441		1946.6		1280.6		1499.9		1575.7		339.409		1467.1		1128.4
HDHD1A		haloacid dehalogenase-like hydrolase domain containing 1A		NM_012080		203974_at				203974_at						314.7		323.6		325.7		321.333		5.83981		342.4		290.3		444.8		359.167		78.6028		263		121.9		201.3		195.4		70.7348		238.1		88.8
HDLBP		high density lipoprotein binding protein (vigilin)		AF116718		222916_s_at				222916_s_at						98.7		101.3		130.6		110.2		17.7147		116		93.4		95.4		101.6		12.5108		148.2		212.2		105.2		155.2		53.8424		188.8		150
HEBP1		heme binding protein 1		NM_015987		218450_at				218450_at						1191.3		1225.2		1838.7		1418.4		364.385		918.6		1045.1		992.7		985.467		63.5594		2107.5		2126.5		1415.1		1883.03		405.353		1122		2211.8
HECTD1		HECT domain containing 1		AL038005		1557100_s_at				1557100_s_at						92.3		62.8		113.9		89.6667		25.6516		58.4		18.9		63		46.7667		24.2426		105.4		108.9		118.4		110.9		6.72681		135		152.6
HECTD2		HECT domain containing 2		AF131793		227568_at		227568_at		227568_at						104.2		214.4		151.1		156.567		55.303		178.5		152.7		141.1		157.433		19.144		641.4		562.2		776.6		660.067		108.412		994.2		465.6
HECW2		HECT, C2 and WW domain containing E3 ubiquitin protein ligase 2		AL390186		232080_at		232080_at		232080_at						324.9		620.8		103.1		349.6		259.732		171.7		148.4		259.4		193.167		58.5309		36.3		62.2		58.3		52.2667		13.9644		61.4		17.6
HEG1		HEG homolog 1 (zebrafish)		AI148659		213069_at		213069_at		213069_at						1125.6		1106.7		1332.4		1188.23		125.209		839.6		1444.2		1124.7		1136.17		302.463		284.1		232.4		486.6		334.367		134.348		360.9		183.9
HELLS		helicase, lymphoid-specific		AF155827		223556_at				223556_at		223556_at				70.9		85.8		38.5		65.0667		24.1835		251.8		281.8		231.2		254.933		25.4451		34		27.5		36.4		32.6333		4.60471		66.9		19.4
HELZ		helicase with zinc finger		NM_014877		203674_at				203674_at						291.8		196.8		272.6		253.733		50.2316		195.2		169.3		191.6		185.367		14.0301		272.9		546		285.1		368		154.273		210.9		470.2
HEMK1		HemK methyltransferase family member 1		W93807		52159_at		52159_at								181.6		234.5		234.2		216.767		30.4556		241		237.1		356.3		278.133		67.7224		272.1		321.6		270.7		288.133		28.9914		275		248.5
HERPUD1		homocysteine-inducible, endoplasmic reticulum stress-inducible, ubiquitin-like domain member 1		AF217990		217168_s_at		217168_s_at		217168_s_at						2410.4		2162.4		3368.2		2647		636.768		1605.4		1781.7		2350.5		1912.53		389.399		5608.4		8925.3		5596.4		6710.03		1918.49		4729		8368.6
HEXA		hexosaminidase A (alpha polypeptide)		AL523158		201765_s_at				201765_s_at						589.2		820.3		1800		1069.83		642.814		776		634.4		677.8		696.067		72.5458		1683.9		1926.4		1243.7		1618		346.088		938.9		1578.4
HIATL1		hippocampus abundant transcript-like 1		AF255650		223073_at						223073_at				659		696		534		629.667		84.8901		1014.8		929.3		839.4		927.833		87.7092		610.6		314.9		835.8		587.1		261.244		559.5		325.2
HIBADH		3-hydroxyisobutyrate dehydrogenase		AL577446		224812_at						224812_at				654.6		977.6		787.7		806.633		162.33		334.6		433.8		628		465.467		149.241		480.4		231.7		491		401.033		146.743		336.1		248.9
HIG2		hypoxia-inducible protein 2		NM_013332		218507_at		218507_at								348.8		512.6		189.4		350.267		161.605		272		297.2		325.8		298.333		26.9179		1159.7		3898.7		717.6		1925.33		1723.22		1104.9		3822.4
HIG2		hypoxia-inducible protein 2		BC001863		1554452_a_at				1554452_a_at						363.2		586.9		256.9		402.333		168.445		245.5		238		380.6		288.033		80.2527		954.7		3929.9		565.4		1816.67		1840.44		1255.3		3344.1
HIP1		huntingtin interacting protein 1		NM_005338		205425_at				205425_at						138.7		49.7		108		98.8		45.2076		23.5		99.7		46.6		56.6		39.0719		142		267.8		195.2		201.667		63.1488		318		234.9
HIP1		Huntingtin interacting protein 1		AU145049		226364_at		226364_at								188.8		122.3		70.2		127.1		59.4455		130.3		136.7		113.2		126.733		12.1492		206.1		289.4		409.6		301.7		102.306		382.4		401.4
HIPK2		homeodomain interacting protein kinase 2		BF218115		225368_at				225368_at						692.8		664.6		1052.2		803.2		216.101		615.9		553.7		539.4		569.667		40.6726		517		1585.1		1304.9		1135.67		553.795		1263.9		1625.2
HIPK3		homeodomain interacting protein kinase 3		AF305239		210148_at				210148_at						12.3		23.7		60.4		32.1333		25.1345		53.4		37.4		58.6		49.8		11.049		76		250.2		111.9		146.033		91.9795		157		318.6
HIST2H2AA3 /// HIST2H2AA4		histone cluster 2, H2aa3 /// histone cluster 2, H2aa4		AI313324		214290_s_at		214290_s_at								2277.1		2770.2		1976.5		2341.27		400.722		651.5		631.3		869.2		717.333		131.908		194.9		197.2		128.6		173.567		38.9593		233.9		384.9
HIST2H2AA3 /// HIST2H2AA4		histone cluster 2, H2aa3 /// histone cluster 2, H2aa4		NM_003516		218280_x_at						218280_x_at				1015		1297.1		936.9		1083		189.484		221		193.9		393.8		269.567		108.439		92.6		115.9		125.7		111.4		17.0026		137.5		150.4
HIST2H2BE		histone cluster 2, H2be		NM_003528		202708_s_at		202708_s_at				202708_s_at				329.9		385.5		197.8		304.4		96.4132		71.2		50.1		119.3		80.2		35.467		49.2		43		34.5		42.2333		7.37993		32.7		69
HIVEP2		human immunodeficiency virus type I enhancer binding protein 2		AL023584		212641_at				212641_at						130.7		80.6		110.2		107.167		25.1874		68.3		103.6		85		85.6333		17.6585		75.1		185.3		101.5		120.633		57.5376		131.8		226.3
HJURP		Holliday junction recognition protein		NM_018410		218726_at						218726_at				188.1		87.5		38.5		104.7		76.2687		496.9		377.1		269.7		381.233		113.656		29.4		20.3		31		26.9		5.77148		79.1		9.9
HKR1		GLI-Kruppel family member HKR1		BC004513		231836_at		231836_at		231836_at						124.7		64.5		123.7		104.3		34.4714		70.8		112.5		91.9		91.7333		20.8505		196.7		196.3		157.4		183.467		22.5753		124.2		155.4
HLA-DPA1		major histocompatibility complex, class II, DP alpha 1		M27487		211990_at		211990_at				211990_at				511.4		395		536.2		480.867		75.3895		323.2		143.9		219.6		228.9		90.0111		249.7		57.7		186.5		164.633		97.85		272.8		34.5
HM13		histocompatibility (minor) 13		AK074686		1558561_at				1558561_at						39.5		12		38.6		30.0333		15.6238		7		30.9		13.8		17.2333		12.3144		20		98.3		32.9		50.4		41.9811		63.2		131.5
HMBS		hydroxymethylbilane synthase		NM_000190		203040_s_at				203040_s_at						415.7		223.1		242.2		293.667		106.115		340		543.1		355.5		412.867		113.051		305.8		181.2		231.2		239.4		62.7034		183.3		110.3
HMCN1		hemicentin 1		BF446673		235944_at		235944_at		235944_at						145.4		261.9		274.6		227.3		71.2112		279.1		419.4		215.6		304.7		104.284		421.3		461.5		725.8		536.2		165.424		427.6		476.3
HMGB1		high-mobility group box 1		BE311760		200679_x_at				200679_x_at		200679_x_at				2095.1		1271		1539.2		1635.1		420.337		3883.5		3109.2		2736		3242.9		585.317		1707.6		899.2		1525.7		1377.5		424.087		2009.4		870
HMGB2		high-mobility group box 2		BC000903		208808_s_at				208808_s_at		208808_s_at				2470.6		2304.1		2795.4		2523.37		249.864		5322		4850.9		4026.1		4733		655.946		1729.6		1729.5		1630.1		1696.4		57.4175		1828.4		2070.2
HMGB3		high-mobility group box 3		NM_005342		203744_at		203744_at				203744_at		203744_at		157.6		136.3		183.4		159.1		23.5858		539.4		514		243.1		432.167		164.228		1641.1		328.3		436.4		801.933		728.747		144		372.5
HMGCR		3-hydroxy-3-methylglutaryl-Coenzyme A reductase		AL518627		202539_s_at		202539_s_at								227.2		282.9		178.3		229.467		52.3368		270.1		359.5		307.5		312.367		44.8983		395.7		403.3		696.4		498.467		171.457		821		419
HMGCS1		3-hydroxy-3-methylglutaryl-Coenzyme A synthase 1 (soluble)		NM_002130		205822_s_at				205822_s_at						76		46.2		36.3		52.8333		20.6645		7.4		48		31.8		29.0667		20.4375		119.3		107.6		122.1		116.333		7.69177		476.8		197
HMGN2		high-mobility group nucleosomal binding domain 2		BC003689		208668_x_at				208668_x_at						6917.4		5950.9		6308.1		6392.13		488.699		8336.6		6660.6		7297.1		7431.43		846.037		5223.1		2304.6		3349		3625.57		1478.78		4181.4		1751.1
HMMR		hyaluronan-mediated motility receptor (RHAMM)		NM_012485		207165_at				207165_at		207165_at				409.7		260.4		77		249.033		166.641		2594		1146.9		741.2		1494.03		973.957		50.2		24.1		43.4		39.2333		13.5397		135.9		25.7
HMOX1		heme oxygenase (decycling) 1		NM_002133		203665_at						203665_at				529.1		706.4		3180.9		1472.13		1482.49		373.6		209.1		431.2		337.967		115.258		2723.3		299.4		828.9		1283.87		1274.39		567.8		564.6
HN1		hematological and neurological expressed 1		NM_016185		217755_at				217755_at		217755_at				817.3		434.3		407.2		552.933		229.349		1408.6		1261.2		974.9		1214.9		220.526		430.9		120.6		335.8		295.767		158.976		314.8		130.3
HN1L		hematological and neurological expressed 1-like		AK023154		212115_at						212115_at				345.7		328.6		363.1		345.8		17.2502		657.5		482.6		506.6		548.9		94.8128		447.3		273.2		581		433.833		154.341		539.6		271.8
HNMT		histamine N-methyltransferase		NM_006895		204112_s_at								204112_s_at		728.9		734.5		1348.5		937.3		356.121		1198.7		1247.7		600.6		1015.67		360.292		1596.2		492.9		2063.8		1384.3		806.603		1001.2		336.4
HNRNPA0		heterogeneous nuclear ribonucleoprotein A0		NM_006805		201055_s_at		201055_s_at		201055_s_at						187.2		171.1		240.7		199.667		36.4363		177.1		129.6		278.4		195.033		76.0037		426.5		443.1		457.8		442.467		15.6596		468		486.2
HNRNPA2B1		heterogeneous nuclear ribonucleoprotein A2/B1		NM_002137		205292_s_at						205292_s_at				3774.8		2298.1		2168.1		2747		892.471		5253.1		4385.2		3941.7		4526.67		667.047		1799.6		690.1		2147.7		1545.8		761.223		2283.8		844.6
HNRNPC		heterogeneous nuclear ribonucleoprotein C (C1/C2)		BE898861		200751_s_at						200751_s_at				1199.2		574.8		2049.1		1274.37		740.019		2705.4		2112.3		1968.3		2262		390.687		2581.3		2499.3		2778.4		2619.67		143.451		2116.6		3552.9
HNRNPU		Heterogeneous nuclear ribonucleoprotein U (scaffold attachment factor A)		AI458297		236244_at				236244_at						47.4		175.5		27.9		83.6		80.1827		59.6		32.8		92.8		61.7333		30.0568		62.4		88.2		56		68.8667		17.0462		91.9		198.1
HNRPA3		heterogeneous nuclear ribonucleoprotein A3		AA527502		211929_at								211929_at		516.6		614		350		493.533		133.503		721.8		663.5		607.9		664.4		56.9553		542.3		1209.7		607.1		786.367		368.046		947.7		1552.5
HNRPA3		heterogeneous nuclear ribonucleoprotein A3		AW080932		211930_at				211930_at						268.5		186.3		154.8		203.2		58.7037		240.8		234.2		228		234.333		6.40104		303.5		1040		214.4		519.3		453.135		786.9		1119.1
HNRPA3		heterogeneous nuclear ribonucleoprotein A3		BC012090		1555653_at		1555653_at								2646.4		2191.2		1079.9		1972.5		805.824		2561.5		2167.2		1308.1		2012.27		640.903		5433.5		7495.9		6165.3		6364.9		1045.59		7923.5		5987.6
HNRPA3 /// HNRPA3P1		heterogeneous nuclear ribonucleoprotein A3 pseudogene 1 /// heterogeneous nuclear ribonucleoprotein A3		BG505670		211931_s_at						211931_s_at				1433.6		964.1		988.8		1128.83		264.224		2207.9		1542.4		1503		1751.1		396.091		829.1		503.1		1164.1		832.1		330.51		1228.8		533.9
HNRPAB		heterogeneous nuclear ribonucleoprotein A/B		NM_004499		201277_s_at				201277_s_at		201277_s_at				1666.3		1102.5		1833.7		1534.17		383.09		3330		3355.6		2393.7		3026.43		548.113		2242.4		473		1949.4		1554.93		948.365		2087.5		464.1
HNRPD		heterogeneous nuclear ribonucleoprotein D (AU-rich element RNA binding protein 1, 37kDa)		M94630		200073_s_at						200073_s_at				2191		1518.4		2083		1930.8		361.208		2931.9		2858.7		2396.8		2729.13		290.127		1359.8		676.2		1800.1		1278.7		566.322		1661.3		881.9
HNRPD		Heterogeneous nuclear ribonucleoprotein D (AU-rich element RNA binding protein 1, 37kDa)		W74620		213359_at								213359_at		399.6		509.1		128		345.567		196.212		202.6		166.1		183.9		184.2		18.2518		193.3		970.4		138.6		434.1		465.254		345.4		1296.8
HNRPDL		heterogeneous nuclear ribonucleoprotein D-like		AB066484		1554678_s_at						1554678_s_at				1229.6		805.8		822.2		952.533		240.087		1591.8		1413.5		1260.9		1422.07		165.616		923.6		1008.7		1231.3		1054.53		158.888		968.6		1502.5
HNRPH3		heterogeneous nuclear ribonucleoprotein H3 (2H9)		AF132362		208990_s_at						208990_s_at				1079.7		958.6		1010.6		1016.3		60.7509		1904.5		1420.3		1323.7		1549.5		311.21		1589.6		1050.1		1861.9		1500.53		413.164		1998.3		781.8
HNRPLL		heterogeneous nuclear ribonucleoprotein L-like		AW273811		225385_s_at		225385_s_at								233.3		249.7		120.9		201.3		70.1096		304.5		309.3		283.8		299.2		13.551		283.5		304.5		490.2		359.4		113.762		363.7		450
HOXA11		homeobox A11		H94842		213823_at		213823_at		213823_at						5.8		45.2		245.2		98.7333		128.365		63		138.5		114.3		105.267		38.5521		500.2		482.9		342.8		441.967		86.3154		281.1		455.3
HOXA13		homeobox A13		BG289306		231786_at		231786_at						231786_at		4.5		8.4		29.4		14.1		13.3929		27.7		11		7.4		15.3667		10.8316		76.5		65.9		46.1		62.8333		15.4303		19.5		40.2
HOXA5		homeobox A5		NM_019102		213844_at				213844_at						61.2		137.9		232.3		143.8		85.7025		175.2		106.5		165.6		149.1		37.2036		197.4		223.6		119.7		180.233		54.0354		248.9		240.7
HOXA9		homeobox A9		U41813		214651_s_at		214651_s_at		214651_s_at						322		343.2		613.4		426.2		162.466		508.7		303.8		332.8		381.767		110.88		843.7		1111.8		689.9		881.8		213.515		637		1094.8
HOXC10		homeobox C10		NM_017409		218959_at				218959_at						368.3		472.5		615.5		485.433		124.106		284.8		396.1		277.2		319.367		66.5616		730.4		975.1		652.4		785.967		168.373		686.9		1050.2
HOXC6		homeobox C6		NM_004503		206858_s_at								206858_s_at		1375.7		1287.3		1292.6		1318.53		49.5787		1248.3		1110.1		839.8		1066.07		207.779		296.6		478.6		801.8		525.667		255.868		1166.2		607
HPRT1		hypoxanthine phosphoribosyltransferase 1 (Lesch-Nyhan syndrome)		NM_000194		202854_at						202854_at				1118.1		918.2		1032.8		1023.03		100.307		1350		1385.8		1335.5		1357.1		25.8907		1091.6		280.8		1080.6		817.667		464.973		1013.8		322.2
HPSE		heparanase		NM_006665		219403_s_at		219403_s_at		219403_s_at						47		150		181.9		126.3		70.5037		102.3		59.7		30.4		64.1333		36.1544		3.5		1.4		36.9		13.9333		19.9174		9.1		10.2
HRSP12		heat-responsive protein 12		N54448		203790_s_at		203790_s_at		203790_s_at						1628.2		1407		1646.9		1560.7		133.436		1455.7		755.9		1100.5		1104.03		349.913		632.1		289.8		489.6		470.5		171.947		548.8		258.7
HS2ST1		heparan sulfate 2-O-sulfotransferase 1		NM_012262		203285_s_at		203285_s_at								240.1		390.9		185.4		272.133		106.429		191.8		111.7		138.5		147.333		40.7741		88.4		137.5		100.7		108.867		25.5485		133.6		120.3
HS3ST2		heparan sulfate (glucosamine) 3-O-sulfotransferase 2		NM_006043		219697_at		219697_at								46.4		34.8		4.9		28.7		21.4119		30.3		27.6		65.7		41.2		21.2605		207.6		218.7		236.8		221.033		14.7392		118		125.1
HS3ST3B1		Heparan sulfate (glucosamine) 3-O-sulfotransferase 3B1		AL832823		1561908_a_at				1561908_a_at						108		102.6		20.8		77.1333		48.8608		59.4		61.2		86		68.8667		14.8652		162.7		199.7		180.8		181.067		18.5014		146.4		146.4
HSD17B6		hydroxysteroid (17-beta) dehydrogenase 6 homolog (mouse)		U89281		37512_at				37512_at						14.9		70		44.8		43.2333		27.5834		90.6		105.3		90.4		95.4333		8.54537		25.3		13.1		35		24.4667		10.9738		37.7		5
HSD17B7 /// HSD17B7P2 /// LOC730412		hydroxysteroid (17-beta) dehydrogenase 7 /// hydroxysteroid (17-beta) dehydrogenase 7 pseudogene 2 /// similar to hydroxysteroid (17-beta) dehydrogenase 7		NM_016371		220081_x_at		220081_x_at								207.9		151.7		126.5		162.033		41.6722		179		180.4		115.8		158.4		36.8993		208.6		229		228.5		222.033		11.6363		320		275.1
HSDL2		hydroxysteroid dehydrogenase like 2		BC004331		209512_at				209512_at						394.7		450.9		513.1		452.9		59.2253		380.9		295		333.6		336.5		43.0234		270.3		176.5		286.7		244.5		59.4579		232.3		157.2
HSP90AA1		heat shock protein 90kDa alpha (cytosolic), class A member 1		BG420237		211969_at		211969_at		211969_at						6906.9		5460.4		5504.8		5957.37		822.62		7699.4		6669.9		6300.2		6889.83		725.064		3044.8		1595.1		2487.3		2375.73		731.261		3439.8		2063.8
HSP90AB1		heat shock protein 90kDa alpha (cytosolic), class B member 1		BG612458		1557910_at				1557910_at						2245.9		944.1		4590		2593.33		1847.61		4324		2705.3		3337.5		3455.6		815.787		4357.2		4496.5		4334.2		4395.97		87.8206		4687.8		5168.3
HSPA14		heat shock 70kDa protein 14		NM_016299		219212_at				219212_at						301		234		244.2		259.733		36.1		451.9		430.5		401.7		428.033		25.1907		246		171.2		215.5		210.9		37.6116		214.5		121.8
HSPA1A /// HSPA1B		heat shock 70kDa protein 1A /// heat shock 70kDa protein 1B		NM_005345		200800_s_at		200800_s_at								437.1		423.6		741.3		534		179.654		449.7		409.8		505.1		454.867		47.8596		206.5		144.3		260.8		203.867		58.2946		442		1342.5
HSPA5		heat shock 70kDa protein 5 (glucose-regulated protein, 78kDa)		AF216292		211936_at		211936_at		211936_at						5804.6		4066.6		8116.6		5995.93		2031.77		6241.9		6204.1		5905.1		6117.03		184.51		8847.9		14144.3		8448.1		10480.1		3179.58		10314.7		12660.2
HSPA9		heat shock 70kDa protein 9 (mortalin)		NM_004134		200692_s_at								200692_s_at		739.5		350.9		1134.6		741.667		391.854		734.2		551		627		637.4		92.0417		1172.4		803.1		1090.8		1022.1		193.998		868.3		814.5
HSPB1		heat shock 27kDa protein 1		NM_001540		201841_s_at		201841_s_at								4263.3		4096.9		3725		4028.4		275.61		4600		4407.1		4859.7		4622.27		227.12		6570.5		4755.4		7162.8		6162.9		1254.39		8082.1		4899.5
HSPB7		heat shock 27kDa protein family, member 7 (cardiovascular)		NM_014424		218934_s_at		218934_s_at		218934_s_at						782		215.8		150.6		382.8		347.251		105.8		78.2		195.1		126.367		61.1035		2022.1		1804.2		1718.2		1848.17		156.648		1996.7		1634.8
HSPC111		hypothetical protein HSPC111		NM_016391		203023_at				203023_at						460.9		229.3		251.5		313.9		127.789		528.4		322.2		334.3		394.967		115.715		184.6		79.4		338.1		200.7		130.099		143.9		89.1
HSPD1		heat shock 60kDa protein 1 (chaperonin)		BF965447		241716_at								241716_at		2.4		9.6		2.7		4.9		4.07308		6.3		4.9		10.1		7.1		2.69072		24.4		110.3		17.8		50.8333		51.6053		63.7		223.8
HSPG2		heparan sulfate proteoglycan 2		AI991033		201654_s_at				201654_s_at						30.3		9.3		233.9		91.1667		124.056		44.7		13		27.1		28.2667		15.8822		100.1		387.4		145.5		211		154.444		217.5		253.9
HSPH1		heat shock 105kDa/110kDa protein 1		NM_006644		206976_s_at				206976_s_at						611.6		512.4		634.8		586.267		65.0136		814.8		665.7		600		693.5		110.065		473.8		117.5		566		385.767		236.855		530.9		185.6
HTR2A		5-hydroxytryptamine (serotonin) receptor 2A		NM_000621		207135_at		207135_at		207135_at						85.1		74.4		18.5		59.3333		35.7651		105.7		72.3		48.8		75.6		28.5932		253.3		338		196.2		262.5		71.3463		239.7		320.9
HTRA1		HtrA serine peptidase 1		NM_002775		201185_at		201185_at		201185_at						5176.1		5690.5		3827.4		4898		962.18		3926.5		4501.1		4200.1		4209.23		287.409		8011.3		8467.3		6851.9		7776.83		832.833		7841.8		7683.8
HTRA2		HtrA serine peptidase 2		NM_013247		203089_s_at		203089_s_at								309.4		189.7		293.1		264.067		64.917		281.4		254.4		260.4		265.4		14.1774		503.9		441.3		302.5		415.9		103.075		330.1		376
HUWE1		HECT, UBA and WWE domain containing 1		NM_017627		207783_x_at				207783_x_at						12222.7		12879.1		22013.7		15705.2		5473.2		13229.5		10883.1		12002.2		12038.3		1173.62		17838.3		18700.6		11955.6		16164.8		3670.71		16111.5		17819.6
HYLS1		hydrolethalus syndrome 1		AL523264		227687_at				227687_at		227687_at				268.9		179.4		154.4		200.9		60.2017		637.4		513.3		392		514.233		122.703		198.9		65		135.4		133.1		66.9796		136.6		43
HYMAI		hydatidiform mole associated and imprinted		AF241534		215513_at				215513_at						18.5		46.7		8.2		24.4667		19.9315		58		34.8		27.8		40.2		15.8076		65.9		289		56		136.967		131.758		111.6		140.1
ICMT		isoprenylcysteine carboxyl methyltransferase		NM_012405		201611_s_at				201611_s_at						367.4		302.7		300.2		323.433		38.0968		434.2		424.4		364.6		407.733		37.6746		287.4		157.1		277.8		240.767		72.6163		319.6		139.1
ID2 /// ID2B		inhibitor of DNA binding 2, dominant negative helix-loop-helix protein /// inhibitor of DNA binding 2B, dominant negative helix-loop-helix protein		AI819238		213931_at		213931_at				213931_at				573.8		941.1		111		541.967		415.965		96.4		20.1		123.9		80.1333		53.7779		72.3		122.8		71.7		88.9333		29.3309		248.3		74.8
ID3		inhibitor of DNA binding 3, dominant negative helix-loop-helix protein		NM_002167		207826_s_at		207826_s_at		207826_s_at						1145.1		1312.4		2136.8		1531.43		530.894		4345.5		1740.8		1290.8		2459.03		1649.15		3309.7		5676.4		3413.8		4133.3		1337.38		5730.2		2688.1
ID4		Inhibitor of DNA binding 4, dominant negative helix-loop-helix protein		AL022726		209292_at				209292_at		209292_at				26.7		128.4		179.2		111.433		77.6528		192.1		869.5		225		428.867		381.954		28.9		50		27.2		35.3667		12.7013		42.5		18.5
IDH1		isocitrate dehydrogenase 1 (NADP+), soluble		BC012846		1555037_a_at						1555037_a_at				1609.5		1849.2		2681.7		2046.8		562.75		1053.1		936		1687.6		1225.57		404.394		2537.9		1150.9		2294.8		1994.53		740.65		1829.2		1093.8
IDI1		isopentenyl-diphosphate delta isomerase 1		NM_004508		204615_x_at		204615_x_at								351.3		472.8		326.3		383.467		78.3683		421.8		563.5		500.3		495.2		70.9875		848.8		576		1308		910.933		369.934		1759.6		507.5
IDI1		isopentenyl-diphosphate delta isomerase 1		BC005247		208881_x_at						208881_x_at				479		412.5		318		403.167		80.9048		452.3		562.6		521.7		512.2		55.7603		873.6		680.8		1202.1		918.833		263.577		1699.4		509
IDUA		iduronidase, alpha-L-		NM_000203		205059_s_at				205059_s_at						234.7		203.9		278.8		239.133		37.6463		90.7		118.3		129		112.667		19.7617		263.2		283.6		201.7		249.5		42.6341		180.8		214.7
IER2		immediate early response 2		NM_004907		202081_at		202081_at				202081_at				3689.7		4577.7		4552.3		4273.23		505.514		1012.8		1460.7		1671.6		1381.7		336.43		767.2		832.3		812.2		803.9		33.3342		1083.4		957.6
IER3		immediate early response 3		NM_003897		201631_s_at		201631_s_at		201631_s_at						4243.9		3333.7		1142.7		2906.77		1594.07		985.7		3332.6		2234		2184.1		1174.25		952.6		559		714.1		741.9		198.267		767		626.6
IER3IP1		immediate early response 3 interacting protein 1		AL136667		223071_at						223071_at				1797.6		1659.2		1306.7		1587.83		253.112		2370.2		2573.6		2301.5		2415.1		141.498		2766.9		1305.4		1984.6		2018.97		731.356		1902.3		985.8
IFI16		interferon, gamma-inducible protein 16		AF208043		208966_x_at		208966_x_at		208966_x_at						1874.2		2164.9		1014.8		1684.63		598.025		1765.1		1678.9		1990		1811.33		160.62		522.3		357.7		639.7		506.567		141.657		592		339.3
IFI27		interferon, alpha-inducible protein 27		NM_005532		202411_at		202411_at								106		329.6		366		267.2		140.785		361.1		250.3		436		349.133		93.4266		59.4		3.9		62.8		42.0333		33.0682		299.6		12.4
IFI30		interferon, gamma-inducible protein 30		NM_006332		201422_at		201422_at		201422_at						309.2		324.9		433.2		355.767		67.5171		336.4		505.3		337.2		392.967		97.2843		112		22		96.8		76.9333		48.1769		109.1		48
IFI35		interferon-induced protein 35		BC001356		209417_s_at		209417_s_at		209417_s_at						301.7		338		434.8		358.167		68.8035		370.8		194.7		296		287.167		88.3817		152.1		41.8		151.9		115.267		63.6241		182		24.9
IFI44L		interferon-induced protein 44-like		NM_006820		204439_at		204439_at		204439_at						84.9		79.2		54.7		72.9333		16.0457		151.9		82.8		32.4		89.0333		59.9934		310		486.2		319.1		371.767		99.2066		355.1		277.8
IFIT1		interferon-induced protein with tetratricopeptide repeats 1		NM_001548		203153_at		203153_at								194.9		294.2		185.2		224.767		60.3263		332.8		183.1		295.3		270.4		77.8944		119.8		52.3		51.5		74.5333		39.2041		602		73.4
IFIT3		interferon-induced protein with tetratricopeptide repeats 3		AI075407		229450_at		229450_at								572		863.9		609.5		681.8		158.814		683.3		446.7		587.2		572.4		118.992		175.9		55.7		112.7		114.767		60.1266		859.5		78.2
IFITM1		interferon induced transmembrane protein 1 (9-27)		AA749101		214022_s_at						214022_s_at				966.2		1754.9		2854		1858.37		948.144		3355.4		3663.9		2637.1		3218.8		526.853		1438.5		4460.9		2282.7		2727.37		1559.49		1899.4		4488.1
IFNAR2		interferon (alpha, beta and omega) receptor 2		L41944		204786_s_at				204786_s_at						87		67.7		73.8		76.1667		9.86526		122.7		131.4		98.7		117.6		16.9361		49		49.8		40.4		46.4		5.21153		30.7		63.6
IFNGR1		interferon gamma receptor 1		AF056979		211676_s_at		211676_s_at		211676_s_at						305.6		350.2		620.6		425.467		170.455		455.1		429.7		368.8		417.867		44.3502		1307.8		1970.2		937.1		1405.03		523.369		622.1		2051.5
IFRD1		interferon-related developmental regulator 1		NM_001550		202147_s_at		202147_s_at		202147_s_at						143		170.9		447.8		253.9		168.501		139.2		245.3		219.8		201.433		55.3832		883.7		1983		894.8		1253.83		631.501		588.5		2044.3
IFT74		intraflagellar transport 74 homolog (Chlamydomonas)		AI610355		61732_r_at				61732_r_at						88.5		66.6		38.2		64.4333		25.2199		114.2		52.7		90.6		85.8333		31.0258		23.3		11.8		12.1		15.7333		6.55464		21		0.6
IFT81		intraflagellar transport 81 homolog (Chlamydomonas)		NM_014055		219372_at				219372_at						248.2		337.1		86.8		224.033		126.888		215.6		240.3		258.8		238.233		21.674		111.2		187.6		124.1		140.967		40.8975		88.2		113.3
IGF1		insulin-like growth factor 1 (somatomedin C)		AI972496		209541_at		209541_at								24.8		41.7		1.9		22.8		19.9752		21.2		2.3		45.1		22.8667		21.4486		148.5		121.7		139.2		136.467		13.6075		42.3		53.7
IGF1R		insulin-like growth factor 1 receptor		AL044092		225330_at		225330_at		225330_at						102		194.7		215		170.567		60.2417		106.1		148.3		110.6		121.667		23.1746		247		705.8		377.1		443.3		236.455		333.9		818.4
IGF2 /// INS-IGF2		insulin-like growth factor 2 (somatomedin A) /// INS-IGF2		X07868		202409_at		202409_at								74.3		20.9		86.5		60.5667		34.8897		122.2		211.7		43.3		125.733		84.2556		4495.1		9694.9		4744.3		6311.43		2932.82		2777.2		10275.2
IGF2 /// INS-IGF2		insulin-like growth factor 2 (somatomedin A) /// INS-IGF2		NM_000612		202410_x_at				202410_x_at						10.4		7.2		21.9		13.1667		7.73067		5.1		10		8.1		7.73333		2.47049		572.1		1654.4		371.8		866.1		689.995		192.7		1418.8
IGF2BP2		insulin-like growth factor 2 mRNA binding protein 2		NM_006548		218847_at				218847_at						250.4		363.4		438.4		350.733		94.6379		214.3		261.9		324.4		266.867		55.2178		399.9		651.2		403.1		484.733		144.173		474.9		574.6
IGF2R		insulin-like growth factor 2 receptor		NM_000876		201393_s_at				201393_s_at						663.7		601.4		2108.4		1124.5		852.652		579		521.4		557.3		552.567		29.0903		1209.3		1114.8		1126.7		1150.27		51.4694		1171.6		1107.1
IGFBP1		insulin-like growth factor binding protein 1		NM_000596		205302_at		205302_at		205302_at						339.6		691.2		245		425.267		235.112		435.4		125.3		245.4		268.7		156.358		12.2		3.5		29.8		15.1667		13.3986		33.1		11.2
IGFBP2		insulin-like growth factor binding protein 2, 36kDa		NM_000597		202718_at								202718_at		6.3		86.1		814.8		302.4		445.542		101.9		226.4		49.6		125.967		90.8238		475.2		266.1		449.1		396.8		113.939		120.4		184.3
IGFBP4		insulin-like growth factor binding protein 4		NM_001552		201508_at						201508_at				5648.9		6065.4		12320.9		8011.73		3737.65		4165.8		4998.8		4412		4525.53		427.948		4240		8754.3		3355.9		5450.07		2895.49		4564.4		6766.7
IGFBP6		insulin-like growth factor binding protein 6		NM_002178		203851_at		203851_at		203851_at		203851_at				1690.4		1910.2		2419.5		2006.7		374.007		833.9		646.3		1634.2		1038.13		524.662		260.5		288.7		238		262.4		25.4033		333.8		276.9
IGFBP7		insulin-like growth factor binding protein 7		NM_001553		201162_at		201162_at								1860.6		2817.9		3969.7		2882.73		1056.04		3304.8		8667.8		3715		5229.2		2984.97		6454.1		7505.7		4212.1		6057.3		1682.27		2450.2		7674.7
IGJ		Immunoglobulin J polypeptide, linker protein for immunoglobulin alpha and mu polypeptides		AV733266		212592_at		212592_at								77.8		114.5		84.9		92.4		19.4656		59.7		23.8		4.5		29.3333		28.0129		3		0.5		3.8		2.43333		1.72143		5.1		3.6
IHPK2		inositol hexaphosphate kinase 2		BC004469		223165_s_at				223165_s_at						415.3		312.4		609.2		445.633		150.707		344.6		278.5		289.4		304.167		35.4379		449		522.3		380.7		450.667		70.8147		348.6		668.8
IKIP		IKK interacting protein		BF057681		236249_at				236249_at						605.9		451.4		266		441.1		170.184		824.5		987.5		590.4		800.8		199.608		355.5		192.8		330.4		292.9		87.5929		321.3		228.9
IL13RA2		interleukin 13 receptor, alpha 2		NM_000640		206172_at		206172_at								157.7		2211.9		820.5		1063.37		1048.41		402.9		146.3		934.7		494.633		402.125		329.7		14		75.2		139.633		167.423		362.7		26
IL17RD		interleukin 17 receptor D		AW007080		227997_at		227997_at								148.4		217.5		192.2		186.033		34.9603		133.7		122.6		121.2		125.833		6.8486		29		45.2		65.8		46.6667		18.4438		63.3		43.4
IL1R1		interleukin 1 receptor, type I		AK026803		215561_s_at				215561_s_at						148.2		124.6		340.2		204.333		118.254		129.1		80.7		131.5		113.767		28.6617		242.8		425.5		355		341.1		92.1397		403.5		562.8
IL26		interleukin 26		NM_018402		221111_at		221111_at		221111_at						993.1		866.5		991.4		950.333		72.6068		1070.9		237.3		432.2		580.133		436.045		5.3		18.5		12.1		11.9667		6.60101		10.6		6.4
IL6		interleukin 6 (interferon, beta 2)		NM_000600		205207_at		205207_at		205207_at						3701.8		1785.7		269.3		1918.93		1720.12		334.9		954.8		385.7		558.467		344.173		30.9		27		53.5		37.1333		14.3075		29.1		13.6
IL6R		interleukin 6 receptor		NM_000565		205945_at				205945_at						103.5		94.1		91.9		96.5		6.16117		4.1		58.9		32.3		31.7667		27.4039		41.8		164		37.7		81.1667		71.7651		78.9		243.9
IL6ST		interleukin 6 signal transducer (gp130, oncostatin M receptor)		BE856546		204863_s_at		204863_s_at								630.2		523.6		773		642.267		125.137		320.4		242.1		434.7		332.4		96.8591		226.1		283.8		193.2		234.367		45.8622		276.2		547.7
IL6ST		interleukin 6 signal transducer (gp130, oncostatin M receptor)		NM_002184		204864_s_at				204864_s_at						92.2		98.6		510.9		233.9		239.91		132.9		54.6		127.6		105.033		43.7569		194		372.8		141.5		236.1		121.261		264.5		430
IL7R		interleukin 7 receptor		NM_002185		205798_at						205798_at				233.4		115.1		79.2		142.567		80.686		635.8		271.7		593.7		500.4		199.175		21.1		5		18.6		14.9		8.66429		18.9		18.1
IL7R		interleukin 7 receptor		BE217880		226218_at				226218_at						310.5		101		76.8		162.767		128.512		461.3		279.7		241.1		327.367		117.584		1.7		20.6		2.6		8.3		10.6616		2.2		1
ILF2		interleukin enhancer binding factor 2, 45kDa		NM_004515		200052_s_at				200052_s_at		200052_s_at				1264.2		928.9		1434.6		1209.23		257.292		2115.4		1978.7		1744.7		1946.27		187.466		1620.3		747.8		1287.5		1218.53		440.32		1135.7		757.2
IMPA1		inositol(myo)-1(or 4)-monophosphatase 1		NM_005536		203011_at						203011_at				765.8		798.1		321.5		628.467		266.331		1029.7		954.3		934.5		972.833		50.2332		870.1		750		760.4		793.5		66.541		962.9		787.6
IMPAD1		inositol monophosphatase domain containing 1		AI302253		222654_at						222654_at				667.2		496.3		532		565.167		90.1483		914.1		950.5		817.1		893.9		68.9559		722.2		389.3		893.8		668.433		256.512		738.8		495.2
IMPDH1		IMP (inosine monophosphate) dehydrogenase 1		NM_000883		204169_at		204169_at								201.8		273		247.5		240.767		36.0744		177.9		376.5		259.2		271.2		99.8423		352.5		474.4		447.5		424.8		64.0419		375.6		437.2
ING2		inhibitor of growth family, member 2		NM_001564		205981_s_at				205981_s_at						477.7		363.7		279.3		373.567		99.5673		492.8		363.9		410.9		422.533		65.2327		488.6		1175.5		442.8		702.3		410.443		541.5		1553.4
ING3		inhibitor of growth family, member 3		AF161419		231863_at				231863_at						158.8		150.4		49.9		119.7		60.5943		126.4		207.2		149.9		161.167		41.5616		96.2		31.3		108.3		78.6		41.4074		78.5		73.2
INHBE		inhibin, beta E		BC005161		210587_at		210587_at						210587_at		2.9		7.7		9		6.53333		3.21299		2.5		27.3		5.3		11.7		13.5823		279.9		63		634.2		325.7		288.341		144.3		79.9
INPP1		inositol polyphosphate-1-phosphatase		NM_002194		202794_at								202794_at		453.3		388.9		603.3		481.833		110.011		385.9		392.6		384.5		387.667		4.32936		435		312.2		407.5		384.9		64.444		313.1		260.1
INPP5F		inositol polyphosphate-5-phosphatase F		NM_014937		203607_at		203607_at		203607_at		203607_at				205.3		310		201.8		239.033		61.4838		339.5		407.2		330.2		358.967		42.0293		663.3		1019.4		602.8		761.833		225.101		631.6		1076.4
INSIG1		insulin induced gene 1		NM_005542		201627_s_at				201627_s_at						1221.5		876.7		2151.2		1416.47		659.239		668.6		968.2		857.6		831.467		151.5		1123.5		2370.1		1457		1650.2		645.366		2174.4		3082.5
INSR		insulin receptor		AA485908		213792_s_at				213792_s_at						118.9		56.7		99.7		91.7667		31.8499		90.1		64.4		73.5		76		13.0311		88.8		153		125.9		122.567		32.2295		149		203.6
INTS3		integrator complex subunit 3		NM_023015		202809_s_at				202809_s_at						195.5		235.9		277.4		236.267		40.9512		197.6		226.9		251.9		225.467		27.1784		208.8		356.2		268		277.667		74.1739		400.2		311.7
IQGAP1		IQ motif containing GTPase activating protein 1		AI679073		213446_s_at				213446_s_at						195.6		162.6		312.7		223.633		78.879		209.5		181.2		276.8		222.5		49.1079		162.1		339.2		287.6		262.967		91.0835		361.9		446.6
IQGAP3		IQ motif containing GTPase activating protein 3		AW271106		229538_s_at				229538_s_at						142.9		89.3		57.9		96.7		42.9805		198.2		182.9		154.4		178.5		22.229		13.9		28		35.2		25.7		10.8347		47.4		19.6
IQSEC1		IQ motif and Sec7 domain 1		NM_014869		203907_s_at				203907_s_at						125.3		157.4		183		155.233		28.911		128.4		127.4		124.7		126.833		1.91398		121.4		219.9		174.5		171.933		49.3001		138		113.2
IQWD1 /// UNC5B		IQ motif and WD repeats 1 /// unc-5 homolog B (C. elegans)		AF253979		224372_at				224372_at						13924.9		13495.7		12559.6		13326.7		698.157		13540.1		11736.3		12420.3		12565.6		910.632		17702.3		18548.2		12827.1		16359.2		3087.99		16733.7		18077.5
IRAK3		interleukin-1 receptor-associated kinase 3		NM_007199		220034_at				220034_at						41.6		8.2		43.7		31.1667		19.9174		76.2		40.4		33.4		50		22.9582		62		117.2		60.1		79.7667		32.4321		73.9		114
IRF1		interferon regulatory factor 1		NM_002198		202531_at		202531_at		202531_at						277.4		259.3		137.9		224.867		75.8571		134		150		241.6		175.2		58.0579		52.3		66.2		109.3		75.9333		29.7204		94.2		110
IRF2BP2		interferon regulatory factor 2 binding protein 2		BF968057		224571_at		224571_at		224571_at						380		357.9		874.8		537.567		292.262		340.3		354		336.1		343.467		9.36073		732.9		1990.4		855.5		1192.93		693.342		838.4		2089.3
IRS1		insulin receptor substrate 1		NM_005544		204686_at				204686_at						699.9		427.5		461.9		529.767		148.34		436.9		371.2		460.2		422.767		46.1526		454.4		570.8		493.3		506.167		59.2571		536.5		694.8
IRS2		insulin receptor substrate 2		AF073310		209185_s_at		209185_s_at		209185_s_at						275.8		337.2		567.4		393.467		153.727		156.1		185		170.4		170.5		14.4503		1281.2		3453.8		1459.4		2064.8		1206.2		1022.3		4437.6
ISCU		iron-sulfur cluster scaffold homolog (E. coli)		AY009128		209075_s_at				209075_s_at						4163.2		5129.2		2984.3		4092.23		1074.21		3735.7		4118.8		4087		3980.5		212.598		4723		2305.3		3758.1		3595.47		1217.03		2647.4		2143.6
ISG15		ISG15 ubiquitin-like modifier		NM_005101		205483_s_at		205483_s_at								359.8		361.3		325.2		348.767		20.4231		373.4		366		395.6		378.333		15.4043		126.5		50.7		104.2		93.8		38.9555		820.3		50.1
ITGA10		integrin, alpha 10		AF112345		206766_at		206766_at		206766_at				206766_at		627.2		745.3		197.9		523.467		288.066		383.2		365.7		431.2		393.367		33.9129		1394.4		2986.5		1814.1		2065		825.172		2447.9		2915.1
ITGA11		integrin, alpha 11		AF111799		1554819_a_at		1554819_a_at		1554819_a_at						114.1		22.3		193.7		110.033		85.7723		18.1		70.1		110		66.0667		46.0826		1288		812.1		902.9		1001		252.662		544.9		702.7
ITGA3		integrin, alpha 3 (antigen CD49C, alpha 3 subunit of VLA-3 receptor)		NM_002204		201474_s_at				201474_s_at						130.7		139.8		180.2		150.233		26.3477		134.6		157.8		133.3		141.9		13.7851		36.8		43.7		39.8		40.1		3.45977		53		45.3
ITGA6		integrin, alpha 6		NM_000210		201656_at		201656_at								67.8		50.4		43.1		53.7667		12.6895		74.3		5.1		79		52.8		41.3762		13.4		0.6		11		8.33333		6.80392		12.2		0.5
ITGA7		integrin, alpha 7		AK022548		216331_at		216331_at		216331_at						1506.8		1050.9		1046.9		1201.53		264.376		500.9		2115.8		1178.9		1265.2		810.902		122.9		60.6		102.7		95.4		31.7851		126.7		44.4
ITGB5		integrin, beta 5		AL048423		201124_at				201124_at						250.8		281.1		171.8		234.567		56.4293		134.8		160.9		205.8		167.167		35.9124		445.4		280.8		558.7		428.3		139.737		380.9		256.6
ITGB5		integrin, beta 5		NM_002213		201125_s_at		201125_s_at								1322.4		1240.8		1049.3		1204.17		140.187		896.3		1460.6		1224.2		1193.7		283.384		2947.2		2204.5		3132.5		2761.4		491.108		2697.1		2107
ITGB8		integrin, beta 8		BF513121		226189_at		226189_at				226189_at				407.2		453.4		459.2		439.933		28.4958		135.7		59.6		228.1		141.133		84.3813		22.3		197.3		33.2		84.2667		98.0413		85.8		161.5
ITGBL1		Integrin, beta-like 1 (with EGF-like repeat domains)		AI753143		1557079_at		1557079_at		1557079_at						33.3		5.4		28.9		22.5333		15.0001		18.7		3.3		15.2		12.4		8.07279		327		211.6		212.7		250.433		66.311		278.6		202.8
ITIH5		inter-alpha (globulin) inhibitor H5		NM_030569		219064_at		219064_at								12.2		50.9		260.3		107.8		133.479		153.8		162.6		175.6		164		10.9672		327.9		278.2		343.5		316.533		34.1017		109.1		484.3
ITM2A		integral membrane protein 2A		AL021786		202746_at		202746_at		202746_at						0.7		129.4		114.9		81.6667		70.493		73		24.8		16.6		38.1333		30.4725		200.5		211.6		125.1		179.067		47.0649		80.6		246.7
IVNS1ABP		influenza virus NS1A binding protein		AB020657		201363_s_at		201363_s_at		201363_s_at						185.8		111.8		190.4		162.667		44.1118		271.2		195.6		159.3		208.7		57.0886		534.2		434.5		447.7		472.133		54.155		613.5		389.7
JAG1		jagged 1 (Alagille syndrome)		U61276		209098_s_at						209098_s_at				93.6		83.5		453.1		210.067		210.534		415.6		704.9		250.2		456.9		230.146		121.5		266		141.9		176.467		78.2062		119.5		407.1
JAG1		jagged 1 (Alagille syndrome)		U77914		216268_s_at				216268_s_at						711.8		1311.2		2303.5		1442.17		803.891		4158.7		4638.8		2202.2		3666.57		1290.7		946.6		1840.2		1158.1		1314.97		466.996		760.6		1918.2
JAK2		Janus kinase 2 (a protein tyrosine kinase)		BC043187		1562031_at				1562031_at						40.6		130.3		13.1		61.3333		61.2892		32.2		36.9		53.4		40.8333		11.1339		63.6		90.4		61.2		71.7333		16.2103		133.6		125
JAM3		junctional adhesion molecule 3		AF356518		231720_s_at				231720_s_at						24.8		91.1		108.1		74.6667		44.0144		23.8		59		119.6		67.4667		48.458		120.8		150.1		158.9		143.267		19.948		204.4		204.7
JAM3		junctional adhesion molecule 3		AF356518		231721_at		231721_at								25.4		23.3		103.6		50.7667		45.7671		89.7		41.9		46.1		59.2333		26.4683		128.5		155.1		170.5		151.367		21.2474		220		222.5
JARID1B		jumonji, AT rich interactive domain 1B		W02593		201548_s_at		201548_s_at		201548_s_at						215.5		237.7		346.4		266.533		70.0516		191.5		198.9		198.4		196.267		4.13562		418.8		872.5		359.3		550.2		280.701		426.3		831.7
JDP2		jun dimerization protein 2		AA716425		226267_at		226267_at		226267_at						181.7		226.8		689.1		365.867		280.835		193.4		275.4		256.2		241.667		42.8884		1176		1001.1		1002.5		1059.87		100.577		634.5		1302.6
JHDM1D		jumonji C domain containing histone demethylase 1 homolog D (S. cerevisiae)		BE217882		221778_at				221778_at						9.9		108.9		86.4		68.4		51.8965		39.6		63.4		68		57		15.2434		127		949.3		175.6		417.3		461.366		301.3		1096.3
JMJD1A		jumonji domain containing 1A		AA524505		212689_s_at		212689_s_at		212689_s_at						280.7		382.6		317.5		326.933		51.6008		209		227.5		227.6		221.367		10.71		405.4		579.7		340.5		441.867		123.699		601.6		511.3
JMJD1C		jumonji domain containing 1C		BF002296		228793_at				228793_at						6		57.4		20.5		27.9667		26.501		83.8		51.3		76.2		70.4333		17.0001		96.6		243		79.5		139.7		89.8681		124		274.3
JMJD2B		jumonji domain containing 2B		BE256900		212496_s_at				212496_s_at						221.9		372.8		341.4		312.033		79.621		385.7		277.1		204.3		289.033		91.2869		618		618.3		881.8		706.033		152.218		688.5		594.9
JMJD2C		jumonji domain containing 2C		AB037901		209984_at		209984_at								74.4		81.9		125.4		93.9		27.5363		37.1		54.8		103.3		65.0667		34.2734		143.8		129.5		148.8		140.7		10.0165		164.7		167.5
JMJD6		jumonji domain containing 6		AK021780		212722_s_at				212722_s_at						127.3		131.9		118.3		125.833		6.91761		106.6		139.1		95.4		113.7		22.6987		104.1		380.3		117.3		200.567		155.793		162.2		451
JMY		junction-mediating and regulatory protein		BF447037		226352_at				226352_at						326.4		414.3		486.3		409		80.0816		205.5		244.7		226.2		225.467		19.6103		318.7		709.9		296.2		441.6		232.627		300.7		764.2
JTB		jumping translocation breakpoint		AF151056		210434_x_at		210434_x_at								3792.8		3904.9		4243.3		3980.33		234.532		3810.9		4873.6		4208.7		4297.73		536.915		6711.8		5084.1		4795.5		5530.47		1033.19		4440.4		4636.5
JUB		jub, ajuba homolog (Xenopus laevis)		NM_032876		1553764_a_at				1553764_a_at						401.4		262.9		1072.6		578.967		433.072		321.1		334.7		356		337.267		17.591		909.8		868.7		1232.8		1003.77		199.41		718.2		888.6
JUN		jun oncogene		NM_002228		201466_s_at		201466_s_at		201466_s_at		201466_s_at				2405.2		3110.4		981		2165.53		1084.74		447.7		472.9		677.7		532.767		126.147		289		107.4		332.3		242.9		119.327		261.8		109.8
JUNB		jun B proto-oncogene		NM_002229		201473_at				201473_at		201473_at				657.2		1103.8		1402.5		1054.5		375.088		299.8		519.7		429		416.167		110.51		940.1		761.7		865.2		855.667		89.5813		1189.1		659.5
KAL1		Kallmann syndrome 1 sequence		NM_000216		205206_at		205206_at								126		194.3		344		221.433		111.504		340		593.3		163.7		365.667		215.947		252.3		467.7		225.8		315.267		132.674		255.9		383.9
KATNB1		katanin p80 (WD repeat containing) subunit B 1		NM_005886		203162_s_at				203162_s_at						302.3		198.5		278		259.6		54.2912		304.4		294.9		254.7		284.667		26.383		232		116.7		182.8		177.167		57.8561		169.4		76
KBTBD11		kelch repeat and BTB (POZ) domain containing 11		NM_014867		204301_at		204301_at								3.6		30.6		70.7		34.9667		33.7625		24.3		10.3		46.1		26.9		18.0411		107.5		42.8		106.1		85.4667		36.957		53.9		62.4
KBTBD2		kelch repeat and BTB (POZ) domain containing 2		AF151831		223585_x_at				223585_x_at						162.3		164.9		166.9		164.7		2.30651		67.1		132.9		112.8		104.267		33.7198		129.1		277		149.7		185.267		80.1083		192.5		305.2
KBTBD7		kelch repeat and BTB (POZ) domain containing 7		AL136782		223412_at		223412_at								111.1		116.3		100.5		109.3		8.05233		104.2		103.7		97.8		101.9		3.55949		202.5		195.1		198.7		198.767		3.70045		189		127.5
KCMF1		potassium channel modulatory factor 1		NM_020122		217938_s_at		217938_s_at								1643.6		1640		1757.5		1680.37		66.8237		1679.2		1823.5		1662.3		1721.67		88.5941		2367.1		2753.7		2104.9		2408.57		326.382		1602.3		2929.1
KCNE4		potassium voltage-gated channel, Isk-related family, member 4		NM_080671		1552508_at		1552508_at		1552508_at						100.3		10.1		300.1		136.833		148.412		121.3		197.3		111		143.2		47.1342		321.6		1023.2		367.3		570.7		392.542		225.9		1075.6
KCNK1		potassium channel, subfamily K, member 1		NM_002245		204679_at		204679_at		204679_at						550.6		531.2		674.3		585.367		77.6269		558.7		599		574		577.233		20.3436		552		1877		758.1		1062.37		712.98		838.2		1717.3
KCNMA1		potassium large conductance calcium-activated channel, subfamily M, alpha member 1		AI129381		221583_s_at				221583_s_at						158.2		150.2		160		156.133		5.21664		59.7		92.5		117.4		89.8667		28.94		131.8		228.3		184.7		181.6		48.3246		207.1		213.2
KCNT2		potassium channel, subfamily T, member 2		AI732637		244455_at				244455_at						64.1		80.5		81.8		75.4667		9.86526		58		56.9		31		48.6333		15.2808		221.7		270.9		99.2		197.267		88.4192		178.2		228.2
KCTD10		potassium channel tetramerisation domain containing 10		AW073741		226518_at				226518_at						805.7		627.7		778.3		737.233		95.8429		814.7		1103.5		780.3		899.5		177.504		326.6		459.3		616		467.3		144.866		550.3		345.1
KCTD15		potassium channel tetramerisation domain containing 15		W73820		222668_at		222668_at								89.4		84.8		165.1		113.1		45.092		168.3		370.7		167.6		235.533		117.058		269.3		254.9		344		289.4		47.83		256.1		204.5
KDELR1		KDEL (Lys-Asp-Glu-Leu) endoplasmic reticulum protein retention receptor 1		NM_006801		200922_at		200922_at		200922_at						409.4		166.8		804.4		460.2		321.821		500.4		793.1		592.8		628.767		149.628		1073.6		1341.9		930.3		1115.27		208.94		837		1097.9
KDELR2		KDEL (Lys-Asp-Glu-Leu) endoplasmic reticulum protein retention receptor 2		AL542253		200698_at						200698_at				3570.2		3416.3		1871.4		2952.63		939.532		4032.2		4931.7		4763.4		4575.77		478.205		4655.3		4633.5		4917.1		4735.3		157.82		3725.1		5769
KDELR2		KDEL (Lys-Asp-Glu-Leu) endoplasmic reticulum protein retention receptor 2		NM_006854		200700_s_at		200700_s_at								3927.8		2610		3707		3414.93		705.781		4601.7		6096.3		4961.8		5219.93		780.02		6137.4		7058.9		4420.4		5872.23		1339.09		5007		7346.7
KDELR3		KDEL (Lys-Asp-Glu-Leu) endoplasmic reticulum protein retention receptor 3		NM_016657		207264_at				207264_at						610.8		342.3		55.6		336.233		277.65		509.5		413.3		272.3		398.367		119.303		152.8		141.4		344.3		212.833		113.996		268.3		141.6
KDELR3		KDEL (Lys-Asp-Glu-Leu) endoplasmic reticulum protein retention receptor 3		NM_016657		207265_s_at						207265_s_at				2929.8		2347.2		1573.4		2283.47		680.442		3138.4		3610.5		3880.5		3543.13		375.609		3341.1		3476.8		2868.6		3228.83		319.264		3071.2		3391.4
KHSRP		KH-type splicing regulatory protein (FUSE binding protein 2)		NM_003685		204372_s_at				204372_s_at						524.8		588.3		595.6		569.567		38.9405		577.6		734.5		626.2		646.1		80.3207		369.1		301.6		442.3		371		70.3692		366.3		286.4
KIF11		kinesin family member 11		NM_004523		204444_at		204444_at		204444_at		204444_at				201.5		134.6		94.6		143.567		54.0111		1008.7		602.5		479		696.733		277.138		53		33		46.7		44.2333		10.2256		93.6		11.2
KIF14		kinesin family member 14		NM_014875		206364_at				206364_at						148.3		123.9		44.2		105.467		54.443		637.4		292.3		242		390.567		215.238		34.9		26		19.5		26.8		7.73111		61.4		32.4
KIF14		kinesin family member 14		AW183154		236641_at						236641_at				151.7		99.9		2.6		84.7333		75.6982		253.5		208.7		64.7		175.633		98.6479		13.1		32.4		22.2		22.5667		9.65522		36		26.9
KIF15		kinesin family member 15		NM_020242		219306_at				219306_at		219306_at				84.8		119.1		20.7		74.8667		49.9464		301.4		204.5		171.6		225.833		67.4785		28		27.2		19.5		24.9		4.69361		44.9		10.5
KIF18A		kinesin family member 18A		NM_031217		221258_s_at				221258_s_at						79.1		6.8		40.6		42.1667		36.1755		320.8		211.4		107.2		213.133		106.811		31.9		21		1.5		18.1333		15.4014		44.2		25.3
KIF20A		kinesin family member 20A		NM_005733		218755_at		218755_at		218755_at		218755_at				545.7		237.3		133.8		305.6		214.276		1603.6		742.9		641.5		996		528.634		62.5		24.9		67.4		51.6		23.2523		138.5		38.5
KIF21A		kinesin family member 21A		AB051495		226003_at				226003_at				226003_at		62.1		89.8		38.2		63.3667		25.8233		61.5		51.7		112.3		75.1667		32.5296		76.4		173.4		74.2		108		56.6487		114.5		230.6
KIF22 /// LOC728037		kinesin family member 22 /// kinesin-like DNA-binding protein pseudogene		NM_007317		202183_s_at				202183_s_at						128.4		136.7		120.7		128.6		8.00187		190.1		111.5		110.9		137.5		45.5539		60.8		46.6		61.2		56.2		8.31625		100.3		18
KIF23		kinesin family member 23		NM_004856		204709_s_at				204709_s_at		204709_s_at				195.4		170.2		39		134.867		83.9736		880.2		643.9		422.6		648.9		228.841		22.7		43.3		47.4		37.8		13.2367		68.9		44.6
KIF2C		kinesin family member 2C		U63743		209408_at				209408_at						322.5		248.8		103		224.767		111.706		1273.2		657.7		524.2		818.367		399.513		73.7		97.8		153.9		108.467		41.1503		136.2		90.5
KIF2C		kinesin family member 2C		AY026505		211519_s_at						211519_s_at				111.7		56.8		44.2		70.9		35.8911		488.5		257.5		198.3		314.767		153.341		65.5		34.4		54.9		51.6		15.8104		61		34.8
KIF4A /// KIF4B		kinesin family member 4A /// kinesin family member 4B		NM_012310		218355_at				218355_at		218355_at				211.9		108.4		79		133.1		69.8081		595.4		447.2		303.2		448.6		146.105		26.7		26.7		42.2		31.8667		8.94893		86		25.8
KIF5B		kinesin family member 5B		BF223224		201991_s_at				201991_s_at						3211.7		2823.2		2703.6		2912.83		265.645		5295.5		4054.9		4182.9		4511.1		682.318		1796.8		1956.8		1386.5		1713.37		294.162		2293.7		1885.4
KIF5B		kinesin family member 5B		AA630326		224662_at						224662_at				1203.4		981.8		1191.9		1125.7		124.754		1831.7		2063.8		1521.3		1805.6		272.19		739.7		779.2		634.9		717.933		74.5719		1114.3		819
KITLG		KIT ligand		AI446414		226534_at		226534_at						226534_at		776.3		553.3		991.4		773.667		219.062		1016.5		768.6		620.5		801.867		200.085		209.3		519.8		143.3		290.8		201.047		349.8		863.1
KLC1		kinesin light chain 1		BF593594		213656_s_at				213656_s_at						782		885.8		977.4		881.733		97.7635		887.6		1023.1		936.9		949.2		68.5823		1134.1		2487.4		1512.7		1711.4		698.188		1400.1		2353.8
KLF11		Kruppel-like factor 11		AA149594		218486_at		218486_at								110.5		229.4		157.6		165.833		59.8761		164.5		263		137.5		188.333		66.0574		246.6		254.4		280.5		260.5		17.7542		196.8		313.5
KLF13		Kruppel-like factor 13		AL390127		225390_s_at		225390_s_at								226		333.2		437.2		332.133		105.604		285.9		684.2		401.1		457.067		204.963		378.2		637.4		487.2		500.933		130.145		408.5		579.8
KLF15		Kruppel-like factor 15		AW014734		231015_at				231015_at						67.4		71.1		174.4		104.3		60.7366		45.4		16.9		19.1		27.1333		15.8576		284.9		639		405.7		443.2		180.004		272.9		884
KLF2		Kruppel-like factor 2 (lung)		NM_016270		219371_s_at		219371_s_at								1173.2		2625.6		780.1		1526.3		972.099		403.9		1191.1		1202.3		932.433		457.758		226.7		439.4		585.4		417.167		180.381		346.2		432.3
KLF3		Kruppel-like factor 3 (basic)		BF438116		225140_at				225140_at						69.1		183.1		213.3		155.167		76.0501		148.8		128.5		169.2		148.833		20.35		166.3		433		176.1		258.467		151.23		236.6		495.2
KLF4		Kruppel-like factor 4 (gut)		NM_004235		220266_s_at				220266_s_at		220266_s_at				165.9		476.7		225.1		289.233		165.027		63.5		34.4		70.5		56.1333		19.1443		211.4		477.5		241.2		310.033		145.794		343.5		561
KLF7		Kruppel-like factor 7 (ubiquitous)		BC012919		1555420_a_at				1555420_a_at						184.6		81.3		111.5		125.8		53.1139		96.8		213.6		140.7		150.367		58.997		119		359.7		219.8		232.833		120.878		309.8		333.7
KLF9		Kruppel-like factor 9		AI690205		203542_s_at								203542_s_at		502.6		573.2		581.1		552.3		43.2223		333.6		839.1		547.4		573.367		253.748		349.5		1834.8		359.7		848		854.609		592.9		2798.6
KLF9		Kruppel-like factor 9		NM_001206		203543_s_at				203543_s_at						649.7		920.7		686.4		752.267		147.017		489.3		1286.3		851		875.533		399.066		719.3		2899.7		976.8		1531.93		1191.5		937.1		4852.6
KLHL20		kelch-like 20 (Drosophila)		AA808694		204176_at				204176_at		204176_at				236.1		323.7		193.2		251		66.5137		428.5		479.1		425.7		444.433		30.0548		250.7		90.7		404.4		248.6		156.861		233.8		83
KLHL21		kelch-like 21 (Drosophila)		NM_014851		203068_at				203068_at						192		169.5		322.2		227.9		82.4374		179.5		247.6		220.2		215.767		34.2658		310.2		697.1		335.2		447.5		216.521		473		975.2
KLHL24		kelch-like 24 (Drosophila)		AL120021		226158_at				226158_at						100.5		105.1		180.3		128.633		44.8037		91.6		109.5		34.5		78.5333		39.1702		202.8		705.5		139.4		349.233		310.16		153.2		970.4
KLHL26		kelch-like 26 (Drosophila)		NM_018316		219354_at				219354_at						88.4		131.6		75.4		98.4667		29.4213		24.7		55.5		50.5		43.5667		16.5292		77.7		222.9		123.1		141.233		74.279		76.9		311.3
KLHL28		kelch-like 28 (Drosophila)		AI219490		235727_at		235727_at		235727_at						167.8		162.7		130.9		153.8		19.9952		128.4		124.4		111.8		121.533		8.66333		332.3		667.8		196.6		398.9		242.557		419.2		645.3
KLHL29		kelch-like 29 (Drosophila)		BE465475		229310_at		229310_at		229310_at						348.9		579.4		527.2		485.167		120.862		420.2		317.1		482.4		406.567		83.4891		616		773.6		846.7		745.433		117.901		1052.7		814.2
KLHL7		kelch-like 7 (Drosophila)		NM_018846		220239_at						220239_at				240.4		170.7		116.7		175.933		62.0158		318.1		435		323.1		358.733		66.0962		113.6		287.7		125.2		175.5		97.341		153.4		366.3
KPNA1		karyopherin alpha 1 (importin alpha 5)		AA652173		202055_at						202055_at				306.9		224.7		266.9		266.167		41.1049		441.8		325.5		357.7		375		60.0491		235.4		148.4		296.5		226.767		74.4265		313.1		80.3
KPNA2		karyopherin alpha 2 (RAG cohort 1, importin alpha 1)		BC005978		211762_s_at				211762_s_at		211762_s_at				1625.9		1217.6		890.4		1244.63		368.494		5872.6		4021.8		2349.7		4081.37		1762.21		1283.7		380.8		1117.2		927.233		480.492		1110.7		341.4
KPNA4		karyopherin alpha 4 (importin alpha 3)		AU144710		225268_at				225268_at						774.1		883		1089.9		915.667		160.414		1339.4		1301.7		1121.8		1254.3		116.286		802.1		558.7		1027.1		795.967		234.26		735		561.6
KPNB1		karyopherin (importin) beta 1		L38951		208975_s_at				208975_s_at						1025.8		804.8		707.8		846.133		162.98		1182.5		1268.5		922.5		1124.5		180.144		585.7		361.7		739.1		562.167		189.797		519.6		396.6
KRAS		v-Ki-ras2 Kirsten rat sarcoma viral oncogene homolog		BF673699		214352_s_at						214352_s_at				747.3		777		847.9		790.733		51.687		1025		1180.5		1061.6		1089.03		81.2989		473		604		585.1		554.033		70.8103		856.4		642.6
KRIT1		KRIT1, ankyrin repeat containing		U90269		34031_i_at				34031_i_at						436.7		428.6		566.3		477.2		77.2691		450.8		411.4		497.2		453.133		42.9476		560.9		710.3		434.9		568.7		137.866		589.5		613.9
KRR1		KRR1, small subunit (SSU) processome component, homolog (yeast)		NM_007043		203203_s_at				203203_s_at						319.4		369.4		431.9		373.567		56.3656		540.8		413.3		413.3		455.8		73.6122		303		166		226.2		231.733		68.6674		284.8		207.1
KRTAP1-5 /// LOC728956		keratin associated protein 1-5 /// similar to keratin associated protein 1.5		AJ406928		233533_at		233533_at								930.3		110.8		73.2		371.433		484.358		44.9		212.1		224.7		160.567		100.368		27.5		10.4		26.3		21.4		9.54516		47.9		31.5
KRTAP4-7 /// LOC729082		keratin associated protein 4-7 /// hypothetical protein LOC729082		AY007106		231808_at		231808_at								148.5		114.3		94		118.933		27.5438		301.1		180.6		142.3		208		82.87		235.3		287.6		240.1		254.333		28.9096		277.1		348.2
KTN1		kinectin 1 (kinesin receptor)		BF589024		200914_x_at		200914_x_at								912		1122.1		939.8		991.3		114.126		1085.4		1053.1		804.9		981.133		153.475		495.4		710.4		205.6		470.467		253.322		678		907.3
KY		kyphoscoliosis peptidase		AI147310		244572_at		244572_at								268.7		317.1		114.2		233.333		105.973		40.9		35.2		179.9		85.3333		81.9467		29.4		20.9		14.3		21.5333		7.5699		27		27.7
KYNU		kynureninase (L-kynurenine hydrolase)		D55639		217388_s_at				217388_s_at						415.5		53.5		85.8		184.933		200.329		511.1		126.3		273.8		303.733		194.139		68.6		31.9		54.7		51.7333		18.529		93.3		28.5
L3MBTL		l(3)mbt-like (Drosophila)		U89358		210306_at				210306_at						72.9		44.3		35.9		51.0333		19.3973		4.4		17.9		7.1		9.8		7.14353		26.5		88.9		21.1		45.5		37.6824		55.2		53.1
LACTB2		lactamase, beta 2		NM_016027		218701_at				218701_at						318.1		513.2		305		378.767		116.607		317.1		230.5		507.3		351.633		141.594		222.4		69.4		257		182.933		99.8331		156.3		65.4
LACTB2		lactamase, beta 2		BC000878		222714_s_at		222714_s_at								738.7		918		987.9		881.533		128.54		774.1		541.6		763.9		693.2		131.388		324.1		96.5		306.3		242.3		126.58		213.4		114.6
LAMA2		laminin, alpha 2 (merosin, congenital muscular dystrophy)		AK026829		216840_s_at		216840_s_at		216840_s_at						37.5		82.8		129.5		83.2667		46.0018		84.1		46.6		169.9		100.2		63.207		538.9		406.1		603.1		516.033		100.471		168.8		460.1
LAMA4		laminin, alpha 4		NM_002290		202202_s_at		202202_s_at		202202_s_at						2104.4		2376		2060.3		2180.23		170.967		2169.8		2464.9		2015.5		2216.73		228.347		309		211.5		480.3		333.6		136.078		382.8		198
LAMB1		laminin, beta 1		M20206		211651_s_at		211651_s_at		211651_s_at						316.8		540		421		425.933		111.682		331.9		471.4		261.9		355.067		106.654		677.5		2035.6		917.2		1210.1		724.88		605.3		2220
LAMB2		laminin, beta 2 (laminin S)		X79683		216264_s_at				216264_s_at						503.1		566.6		938.8		669.5		235.372		551.3		438.6		331.8		440.567		109.763		571.1		1273.2		447.1		763.8		445.489		650.5		1389.1
LAMP1		lysosomal-associated membrane protein 1		J03263		201551_s_at				201551_s_at						139.2		32.1		686.1		285.8		350.782		234.2		57.4		193.4		161.667		92.5733		751.3		646		506.4		634.567		122.85		726.1		563.5
LAMP2		Lysosomal-associated membrane protein 2		AI150000		226671_at				226671_at						299.2		320.4		463.8		361.133		89.5416		266.6		157		293.6		239.067		72.3426		520.3		456.8		454.1		477.067		37.4655		580.3		438.9
LANCL2		LanC lantibiotic synthetase component C-like 2 (bacterial)		NM_018697		218219_s_at				218219_s_at						213.9		120		134.3		156.067		50.5929		253.3		155.5		197.1		201.967		49.0813		91.2		51.5		111.5		84.7333		30.5182		115.5		33.2
LAPTM4B		lysosomal associated protein transmembrane 4 beta		T15777		214039_s_at				214039_s_at						3141.7		3000.1		4322.4		3488.07		726.014		2810		3496.4		2900.8		3069.07		372.856		1773.2		987.5		1609.6		1456.77		414.548		1087.2		846.1
LARP2		La ribonucleoprotein domain family, member 2		AI767732		226750_at		226750_at								72.7		18.6		64.1		51.8		29.0718		98		107.2		75.8		93.6667		16.1423		101		132.3		152.2		128.5		25.8107		133.5		148.2
LARP5		La ribonucleoprotein domain family, member 5		AU154358		208953_at				208953_at						255.8		245.1		287.1		262.667		21.8257		254		278		278.6		270.2		14.0328		293.5		505.8		410.2		403.167		106.325		447.5		386.1
LARP6		La ribonucleoprotein domain family, member 6		NM_018357		218651_s_at		218651_s_at								398.6		337.1		562.4		432.7		116.457		228.9		325		261.8		271.9		48.8396		979.6		1103.6		993.8		1025.67		67.8647		963.7		1065.5
LARS2		leucyl-tRNA synthetase 2, mitochondrial		D21851		34764_at				34764_at						288.8		180.3		200		223.033		57.8011		335.8		205		289		276.6		66.2758		109		68.1		180.7		119.267		56.9977		165.9		52.8
LASS5		LAG1 homolog, ceramide synthase 5		BE348305		224951_at		224951_at		224951_at						376.8		327.8		504.4		403		91.1686		335.6		600.2		326.6		420.8		155.43		689.1		936.9		655.5		760.5		153.688		738.2		811.4
LASS6		LAG1 homolog, ceramide synthase 6		BG257755		242019_at		242019_at		242019_at						3		24.8		38.4		22.0667		17.8576		5.3		52.8		46.6		34.9		25.8211		74.6		182.8		122.9		126.767		54.2035		102.4		298.1
LATS2		LATS, large tumor suppressor, homolog 2 (Drosophila)		AI535735		227013_at				227013_at						796.3		986.9		1159.1		980.767		181.478		684.3		1211		1004.8		966.7		265.409		850		4303.6		1222.9		2125.5		1895.48		1021.9		4789.6
LBH		limb bud and heart development homolog (mouse)		NM_030915		221011_s_at		221011_s_at		221011_s_at						422.8		304.7		433.4		386.967		71.4419		232.5		328.2		544.3		368.333		159.727		3319.1		2737.3		3410.4		3155.6		365.123		1750.3		2877.1
LBR		lamin B receptor		NM_002296		201795_at				201795_at		201795_at				216.2		279.3		348.9		281.467		66.3765		1029		1021.1		518.2		856.1		292.657		397.4		187.4		488.6		357.8		154.455		376.7		139.1
LDB2		LIM domain binding 2		NM_001290		206481_s_at		206481_s_at								673.1		799.1		98.5		523.567		373.471		46.7		52.2		214		104.3		95.0428		34.8		1.2		25.3		20.4333		17.3206		13.1		0.8
LDHA		lactate dehydrogenase A		NM_005566		200650_s_at		200650_s_at		200650_s_at						9760.9		9125.8		12295.6		10394.1		1677.09		10552.5		9207.2		9837.2		9865.63		673.101		13781.2		15398.9		11114.3		13431.5		2163.6		13972		15875.8
LENG8		leukocyte receptor cluster (LRC) member 8		AI613244		224673_at				224673_at						44.5		110.1		42.8		65.8		38.3743		11.9		95.7		83.7		63.7667		45.3168		104.5		277.1		64		148.533		113.168		116.9		244.3
LEP		leptin (obesity homolog, mouse)		NM_000230		207092_at		207092_at		207092_at						3.9		19.6		2.2		8.56667		9.59288		44.1		4.1		35.9		28.0333		21.1285		632.5		893.9		776.6		767.667		130.929		144.5		619.7
LEPR		leptin receptor		U50748		209894_at		209894_at								280.3		307.4		254.3		280.667		26.5519		366		566.9		356.9		429.933		118.704		344.2		1374.2		419.1		712.5		574.271		396.8		2335.3
LEPR		leptin receptor		U52913		211354_s_at				211354_s_at						48.6		42.4		42.8		44.6		3.46987		54		57		39.1		50.0333		9.58662		60.3		305.6		66.7		144.2		139.813		95.8		338.9
LEPREL1		leprecan-like 1		NM_018192		218717_s_at		218717_s_at								1781.8		1018.3		1533.7		1444.6		389.47		997		868.2		1504.4		1123.2		336.352		657		987.5		609.1		751.2		206.039		843.7		765.9
LETMD1		LETM1 domain containing 1		NM_015416		207170_s_at				207170_s_at						419.8		424.5		486.4		443.567		37.1691		292.2		280.3		278.9		283.8		7.30821		700.4		823.4		547.1		690.3		138.427		451.5		704.2
LGALS3		Lectin, galactoside-binding, soluble, 3		AW085690		1557197_a_at				1557197_a_at						4.3		3.4		37.4		15.0333		19.3753		36.8		1.8		38.7		25.7667		20.7775		12.5		116.5		14.6		47.8667		59.4475		42.5		131.3
LGR5		leucine-rich repeat-containing G protein-coupled receptor 5		AL524520		213880_at		213880_at		213880_at						528.4		207		281.1		338.833		168.298		393.3		234.1		128.1		251.833		133.486		31.1		50.2		226		102.433		107.437		68.8		82.2
LHFPL2		lipoma HMGIC fusion partner-like 2		N66633		212658_at		212658_at		212658_at						1626.4		1981.8		1319.3		1642.5		331.543		744.1		1166		1802.9		1237.67		533.026		491.2		309.5		385.9		395.533		91.2322		557.3		345.7
LHX2		LIM homeobox 2		NM_004789		206140_at				206140_at						6.2		12		10.1		9.43333		2.95691		69.4		58.3		55.9		61.2		7.20208		36.1		42.2		7.4		28.5667		18.5829		8.4		2.2
LIFR		leukemia inhibitory factor receptor alpha		AA701657		225571_at		225571_at								127.4		208.1		334.6		223.367		104.44		128.4		143.6		146		139.333		9.54428		27.7		170.4		19.1		72.4		84.9794		37.7		181.8
LIMCH1		LIM and calponin homology domains 1		AK027231		212325_at				212325_at						25.2		130.2		88.3		81.2333		52.8555		68.9		57.7		82.8		69.8		12.5742		701.7		918.3		752.6		790.867		113.257		482.3		978.7
LIMCH1		LIM and calponin homology domains 1		AK026815		212327_at		212327_at								27.5		117.5		144.6		96.5333		61.3009		107		57		99.4		87.8		26.9429		1367.4		996.4		1038.1		1133.97		203.232		1022		906.9
LIMK2		LIM domain kinase 2		NM_005569		202193_at				202193_at						90.1		119.1		117.8		109		16.3808		70.9		111.9		125.8		102.867		28.543		173.1		182.3		314.5		223.3		79.1154		163.4		181.6
LIMS2		LIM and senescent cell antigen-like domains 2		NM_017980		220765_s_at		220765_s_at								7.1		99		69		58.3667		46.8637		97.5		169.9		137.8		135.067		36.2773		282.7		234.5		325		280.733		45.282		152.9		261
LIN7C		lin-7 homolog C (C. elegans)		AF090900		221568_s_at				221568_s_at						1046.7		752.9		810.1		869.9		155.761		1241.4		1121.9		1060		1141.1		92.2116		414.6		466.5		644.3		508.467		120.463		672.8		564.7
LIX1L		Lix1 homolog (mouse)-like		AA923372		235036_at				235036_at						76.9		16.1		140.7		77.9		62.306		75.7		70.8		33.8		60.1		22.9079		116.2		191.9		97.4		135.167		50.0236		205.2		267.3
LLGL1		lethal giant larvae homolog 1 (Drosophila)		AI570526		236594_at		236594_at								387.2		458.7		420.8		422.233		35.7715		220.7		215.4		265.2		233.767		27.3507		181.5		132.5		215.5		176.5		41.7253		245.2		202.6
LMAN1		lectin, mannose-binding, 1		U09716		203294_s_at		203294_s_at		203294_s_at						178.6		163.2		334		225.267		94.4801		319.9		272.4		314.9		302.4		26.1008		349.2		850.1		415.6		538.3		272.06		523.7		898.7
LMBR1		limb region 1 homolog (mouse)		AF107454		222506_at				222506_at						40.5		36.9		58.6		45.3333		11.6294		89.1		101.6		96.2		95.6333		6.26924		90.4		42.7		62.8		65.3		23.9481		63.5		42.5
LMBRD1		LMBR1 domain containing 1		NM_018368		218191_s_at		218191_s_at		218191_s_at						835.8		1130.5		1176.5		1047.6		184.861		695.3		762.8		738.1		732.067		34.1521		1642.1		2120.7		1422.1		1728.3		357.188		1561.2		2109.7
LMCD1		LIM and cysteine-rich domains 1		NM_014583		218574_s_at		218574_s_at		218574_s_at						601.8		810.2		1766.5		1059.5		621.083		393.6		1534.3		1082.5		1003.47		574.442		1635.1		2649.2		2075.4		2119.9		508.512		937		2882.3
LMNA		lamin A/C		AK026584		212086_x_at		212086_x_at								2535.8		1944.4		2248		2242.73		295.735		1166.6		1505.2		1916.9		1529.57		375.743		736.9		884.1		1171.3		930.767		220.928		1086.3		631.7
LMNB1		lamin B1		NM_005573		203276_at				203276_at		203276_at				159		72		59.1		96.7		54.3376		369.3		301.1		185.4		285.267		92.9668		22.3		4.9		23.3		16.8333		10.3467		42.1		23
LMNB2		lamin B2		M94363		216952_s_at				216952_s_at		216952_s_at				126.6		116.6		76.3		106.5		26.6276		399.3		257.7		189.9		282.3		106.845		70.6		46		94.9		70.5		24.4502		108.5		28.3
LMOD1		leiomodin 1 (smooth muscle)		NM_012134		203766_s_at		203766_s_at		203766_s_at						201.2		304.7		129.9		211.933		87.8929		177.8		415.8		408.4		334		135.324		5.2		12.1		103.4		40.2333		54.8126		12.2		6.6
LNPEP		leucyl/cystinyl aminopeptidase		AA767440		231866_at				231866_at				231866_at		374.2		334.4		484.6		397.733		77.8163		508		460.4		399.2		455.867		54.5415		335.1		586.7		323.1		414.967		148.846		471.5		829.9
LONP1		lon peptidase 1, mitochondrial		U02389		209017_s_at		209017_s_at		209017_s_at						285.1		199.3		625.4		369.933		225.362		324.8		302.1		309.3		312.067		11.6001		806.5		559		626.9		664.133		127.882		610.2		420
LONP2		lon peptidase 2, peroxisomal		BC004234		223099_s_at		223099_s_at		223099_s_at						382.4		338.1		542		420.833		107.246		424.8		357.2		407.5		396.5		35.1168		670.2		610.6		651		643.933		30.4219		705.5		559.7
LOX		lysyl oxidase		BE503425		213640_s_at		213640_s_at		213640_s_at						178.3		244.1		592.8		338.4		222.76		380.9		408.6		591.8		460.433		114.607		828.6		2682		737.6		1416.07		1097.27		1229.2		2612.9
LOXL1		lysyl oxidase-like 1		NM_005576		203570_at				203570_at				203570_at		4940.5		6205.2		5903		5682.9		660.454		3070.1		5207		5204.8		4493.97		1233.11		4143.8		1570.5		4671.6		3461.97		1659.18		2889		1074
LOXL2		lysyl oxidase-like 2		BE251211		202997_s_at		202997_s_at		202997_s_at						83.3		95.5		244.1		140.967		89.5241		158.7		138.3		88.6		128.533		36.0561		408.8		850.3		354.2		537.767		272.035		368.1		740.6
LOXL3		lysyl oxidase-like 3		AI917716		228253_at				228253_at						1183.2		615.3		1757.2		1185.23		570.953		1060.2		1164.1		934.2		1052.83		115.127		1311.5		2219.7		1277.8		1603		534.344		1374.5		1602.6
LPCAT1		lysophosphatidylcholine acyltransferase 1		NM_024830		201818_at				201818_at						104.7		197.2		591.6		297.833		258.579		360.5		197.8		234.8		264.367		85.2846		409.1		666.1		359.3		478.167		164.649		390.8		500.7
LPXN		leupaxin		X77598		216250_s_at		216250_s_at				216250_s_at				484.4		303.6		192.1		326.7		147.513		171.1		88.6		158.2		139.3		44.3787		95.8		92.8		104.8		97.8		6.245		107.8		75.3
LRCH3		leucine-rich repeats and calponin homology (CH) domain containing 3		AL832278		1559490_at				1559490_at				1559490_at		5.6		21		1.6		9.4		10.243		10		1.8		4.3		5.36667		4.20278		68.9		256.4		43.9		123.067		116.145		103		422.6
LRP1		low density lipoprotein-related protein 1 (alpha-2-macroglobulin receptor)		BF304759		200784_s_at		200784_s_at		200784_s_at						38.9		124		432.3		198.4		206.984		94.8		82.7		92.3		89.9333		6.38775		270.9		867.2		308.8		482.3		333.871		579.9		686.8
LRP4		low density lipoprotein receptor-related protein 4		AA584297		212850_s_at				212850_s_at						10.7		10.2		9.4		10.1		0.655744		41		39.4		25.3		35.2333		8.63964		65.8		86		60.5		70.7667		13.456		215.8		95.5
LRPPRC		leucine-rich PPR-motif containing		CA430402		1557360_at				1557360_at						5.3		9.6		14		9.63333		4.3501		60		32.5		8.2		33.5667		25.9165		67		144.6		26.7		79.4333		59.9253		90.4		147.2
LRRC1		leucine rich repeat containing 1		NM_018214		218816_at				218816_at						67.2		58.3		39.1		54.8667		14.3612		83.8		114.9		90.7		96.4667		16.3323		115.4		110		139.4		121.6		15.6499		148.4		204.4
LRRC2		leucine rich repeat containing 2		NM_024512		219949_at		219949_at								45.8		65.7		14.1		41.8667		26.0239		56		72.9		80.9		69.9333		12.7123		121		91		131.3		114.433		20.9371		74.4		127.4
LRRC37A2		leucine rich repeat containing 37, member A2		NM_014834		206088_at				206088_at						3.7		3.7		14		7.13333		5.94671		6.1		4		15.3		8.46667		6.01027		26.2		66.4		36.7		43.1		20.8502		87.6		79.8
LRRC40		leucine rich repeat containing 40		NM_017768		218577_at						218577_at				608.3		517.6		413.1		513		97.6813		753.1		920.4		835.5		836.333		83.6531		461.5		385.5		440.8		429.267		39.2908		496.7		367.2
LRRC59		leucine rich repeat containing 59		AK025328		222231_s_at				222231_s_at		222231_s_at				2361.1		1759.3		2042.4		2054.27		301.075		3345.3		4186.4		3384.6		3638.77		474.671		2169.6		1597.2		2227		1997.93		348.23		2256.1		1659.4
LRRFIP1		leucine rich repeat (in FLII) interacting protein 1		NM_004735		201862_s_at		201862_s_at		201862_s_at						328.5		238.1		675.4		414		230.847		435		518.8		564.5		506.1		65.6775		759.3		1373.6		1355.3		1162.73		349.503		1374.1		1639.8
LRRFIP2		leucine rich repeat (in FLII) interacting protein 2		NM_006309		220610_s_at		220610_s_at		220610_s_at						158.1		202.5		158		172.867		25.6633		198.7		164.4		147.4		170.167		26.1317		238.3		338.4		224.9		267.2		62.0239		255		485.8
LSM3		LSM3 homolog, U6 small nuclear RNA associated (S. cerevisiae)		NM_014463		202209_at				202209_at						1776.9		1276.3		927		1326.73		427.189		1708.4		1357.2		1589.9		1551.83		178.668		1348.8		512		852.2		904.333		420.829		987.5		476.1
LSM4		LSM4 homolog, U6 small nuclear RNA associated (S. cerevisiae)		AA112507		202736_s_at				202736_s_at						590.9		281.4		523.6		465.3		162.778		1057.5		672.2		762.3		830.667		201.543		605.3		165.9		493.6		421.6		228.377		550.6		112.9
LSM5		LSM5 homolog, U6 small nuclear RNA associated (S. cerevisiae)		AU153477		202903_at				202903_at						67.1		164.4		90.1		107.2		50.854		245.2		128.9		126.2		166.767		67.9387		111.8		22.5		146.8		93.7		64.0963		83.7		22.6
LSM5		LSM5 homolog, U6 small nuclear RNA associated (S. cerevisiae)		BC005938		211747_s_at						211747_s_at				1874.9		1406.1		1440.4		1573.8		261.324		2549.3		2224		2060		2277.77		249.042		2394.3		1024.9		1922.2		1780.47		695.615		1559.7		1087.3
LSP1		lymphocyte-specific protein 1		NM_002339		203523_at		203523_at								227.5		241.7		510.7		326.633		159.564		232.2		481.9		332.7		348.933		125.639		1343.8		491.5		789.6		874.967		432.515		985.1		232.4
LTB4DH		leukotriene B4 12-hydroxydehydrogenase		BE566894		228825_at		228825_at		228825_at						298.9		286.1		163.1		249.367		74.9828		180		250		252.6		227.533		41.1856		90.4		64.6		108.9		87.9667		22.25		89.2		59.4
LTBP1		latent transforming growth factor beta binding protein 1		AI986120		202728_s_at				202728_s_at				202728_s_at		594.5		647.4		328.7		523.533		170.791		323.7		395		305.2		341.3		47.4166		506.6		969.7		463.4		646.567		280.674		757.6		981.9
LTBP2		latent transforming growth factor beta binding protein 2		AF113211		223690_at		223690_at		223690_at						929.9		443.4		445.1		606.133		280.391		489		502.9		486.7		492.867		8.76489		2766.5		2845		4077.9		3229.8		735.524		4054.4		2326.8
LTBP3		latent transforming growth factor beta binding protein 3		NM_021070		219922_s_at				219922_s_at						280.6		342.2		675.7		432.833		212.572		169.5		228.5		207		201.667		29.8594		561.7		545.3		581.8		562.933		18.2812		775		443.6
LTBP4		latent transforming growth factor beta binding protein 4		AI910869		213176_s_at				213176_s_at						25.3		9.9		95.1		43.4333		45.4023		8.5		17		33.8		19.7667		12.8749		48.8		218.1		65.6		110.833		93.2747		103.3		197.4
LTV1		LTV1 homolog (S. cerevisiae)		AI458051		225748_at				225748_at						422.6		230.7		287.6		313.633		98.5632		399.4		416.2		456.8		424.133		29.5109		281.9		97.3		272.8		217.333		104.051		195.4		77
LXN		latexin		NM_020169		218729_at		218729_at		218729_at						1226.2		4354.4		966.2		2182.27		1885.61		2057.1		873.3		1863.6		1598		635.022		244.9		61.8		165.4		157.367		91.814		242.4		32.9
LY6K		lymphocyte antigen 6 complex, locus K		AA723810		223687_s_at		223687_s_at		223687_s_at						1429.1		214.1		506.2		716.467		634.204		272.1		132		239.8		214.633		73.3623		26.8		2.9		16		15.2333		11.9684		30		34
LY96		lymphocyte antigen 96		NM_015364		206584_at						206584_at				742.4		1003.6		860.9		868.967		130.787		452.2		381.1		582.9		472.067		102.356		656.2		173.3		431.9		420.467		241.653		298.7		207.9
LYAR		Ly1 antibody reactive homolog (mouse)		AW958593		223413_s_at				223413_s_at						253.1		119.3		125.8		166.067		75.4431		373.6		216.8		176.3		255.567		104.206		75.6		36.4		81.7		64.5667		24.583		124		36.3
LYPLA1		lysophospholipase I		BG288007		212449_s_at				212449_s_at		212449_s_at				900.9		749.1		920.5		856.833		93.8131		1175.5		1338.8		1195.2		1236.5		89.1403		892.5		527.2		1383.5		934.4		429.685		783		585.3
LYRM2		LYR motif containing 2		NM_020466		221311_x_at				221311_x_at						409		342.8		458.5		403.433		58.0505		477.7		403.7		415		432.133		39.8643		346.3		57.8		293.5		232.533		153.609		240.4		60.3
LYSMD2		LysM, putative peptidoglycan-binding, domain containing 2		AI674731		226748_at				226748_at						199.1		220.3		247.7		222.367		24.3658		325.8		306.6		176.5		269.633		81.2251		283.4		78.8		281.2		214.467		117.496		249.8		67.1
LYVE1		lymphatic vessel endothelial hyaluronan receptor 1		NM_016164		220037_s_at				220037_s_at						38.2		61.3		16		38.5		22.6515		67.1		151.2		126.6		114.967		43.2401		3.4		49.1		2.4		18.3		26.6783		2.6		34.4
LZTS1		leucine zipper, putative tumor suppressor 1		N21184		47550_at				47550_at						94.1		156.6		59.9		103.533		49.0353		111		159.1		260.9		177		76.5363		27.5		47.8		56.3		43.8667		14.7974		27.6		39.4
LZTS2		leucine zipper, putative tumor suppressor 2		BF032717		232129_s_at				232129_s_at						33.7		38.1		163.8		78.5333		73.8759		13.1		80.8		31.1		41.6667		35.0651		97.5		157		101.4		118.633		33.2837		116.6		174.2
MAB21L2		mab-21-like 2 (C. elegans)		AF262032		210302_s_at				210302_s_at						347.8		538.9		601.9		496.2		132.322		419.1		324.4		379.2		374.233		47.545		651.4		451.6		882		661.667		215.384		878.4		517.6
MACF1		microtubule-actin crosslinking factor 1		AK023821		232168_x_at				232168_x_at						89.9		119.1		49.1		86.0333		35.1598		38.9		48.9		67.2		51.6667		14.3514		49.3		166.3		43.9		86.5		69.1616		72.9		149.7
MAD2L1		MAD2 mitotic arrest deficient-like 1 (yeast)		NM_002358		203362_s_at				203362_s_at						805.4		415.8		220.2		480.467		297.911		2626.3		2066.4		1682.9		2125.2		474.441		240.8		260		450.4		317.067		115.868		368.9		320.2
MAD2L1		MAD2 mitotic arrest deficient-like 1 (yeast)		AF394735		1554768_a_at						1554768_a_at				386		220.1		117.1		241.067		135.671		1304.8		819.3		644.8		922.967		341.994		128		177.7		134.7		146.8		26.9691		208.9		135.7
MAF		v-maf musculoaponeurotic fibrosarcoma oncogene homolog (avian)		NM_005360		206363_at		206363_at								227.1		346.4		252.3		275.267		62.8786		157		131.6		233.3		173.967		52.9304		88.5		106.6		79.6		91.5667		13.7588		71.4		63.6
MAFB		v-maf musculoaponeurotic fibrosarcoma oncogene homolog B (avian)		AW135013		222670_s_at				222670_s_at						254.2		712.1		1623.9		863.4		697.272		162.7		184.3		234		193.667		36.5612		357.7		322.9		526.7		402.433		109.016		340.4		442.9
MAFF		v-maf musculoaponeurotic fibrosarcoma oncogene homolog F (avian)		AL021977		36711_at				36711_at		36711_at		36711_at		2022.9		2420.2		990.3		1811.13		738.097		284.6		1049.5		1740.4		1024.83		728.213		286.3		4639.2		377.4		1767.63		2487.27		559.1		7527.3
MAGED2		melanoma antigen family D, 2		AI924630		213627_at						213627_at				781		669.8		530.9		660.567		125.305		745.3		1193.6		1004.1		981		225.041		695		674.8		617.3		662.367		40.3146		956.5		704.4
MAGEH1		melanoma antigen family H, 1		NM_014061		218573_at						218573_at				571.7		690		179.4		480.367		267.272		545.3		730		698.7		658		98.8478		615.5		563.2		410		529.567		106.799		621.8		452.2
MAGOH		mago-nashi homolog, proliferation-associated (Drosophila)		AF067173		210093_s_at				210093_s_at		210093_s_at				372.6		176		296.2		281.6		99.1098		589.8		539.4		296.8		475.333		156.655		363.3		156.6		558		359.3		200.73		318.3		197.7
MALAT1		metastasis associated lung adenocarcinoma transcript 1 (non-protein coding)		AW005982		224568_x_at				224568_x_at				224568_x_at		350.6		348.3		204.5		301.133		83.6948		251.9		192.8		170.9		205.2		41.8995		187.1		890.5		65.8		381.133		445.274		650.5		1535.6
MAMDC2		MAM domain containing 2		AI862120		228885_at		228885_at								67		2.3		27.5		32.2667		32.6123		66.1		55.1		39.2		53.4667		13.5242		310.6		165.4		640.3		372.1		243.35		256.7		236.2
MAML2		mastermind-like 2 (Drosophila)		AW847318		235106_at				235106_at						126.3		92.2		75.4		97.9667		25.9354		86.6		80.8		80.1		82.5		3.56791		78.7		195.5		85		119.733		65.6914		153.8		227.1
MAMLD1		mastermind-like domain containing 1		NM_005491		205088_at				205088_at						220.8		194.6		148.5		187.967		36.6036		156.6		167.7		180.9		168.4		12.1651		58.1		69.7		88.1		71.9667		15.1279		100		82.7
MAN1B1		mannosidase, alpha, class 1B, member 1		AA631254		65884_at		65884_at		65884_at						232.7		258.5		397.5		296.233		88.6432		275.7		216.8		216		236.167		34.2392		549.6		412.3		458.3		473.4		69.8844		418.5		397.3
MAN1C1		mannosidase, alpha, class 1C, member 1		NM_020379		218918_at								218918_at		215.2		512.5		640.7		456.133		218.278		194.3		113.6		200.3		169.4		48.4172		217.8		94.6		419.8		244.067		164.183		155.7		76.2
MAN2B1		mannosidase, alpha, class 2B, member 1		U68567		209166_s_at		209166_s_at		209166_s_at						223.9		271.4		416.4		303.9		100.281		242		211		211.8		221.6		17.6714		505.9		623.5		512.1		547.167		66.1793		431.5		489.2
MANBA		mannosidase, beta A, lysosomal		NM_005908		203778_at				203778_at						175.7		195.6		231.4		200.9		28.2257		126.3		177.5		78.1		127.3		49.7075		238.4		324.1		186		249.5		69.7159		192.7		217.1
MAOA		monoamine oxidase A		NM_000240		204388_s_at		204388_s_at		204388_s_at						58.4		33.3		43.6		45.1		12.6171		65.8		30.5		67.4		54.5667		20.8577		379.2		1232.1		371.5		660.933		494.66		295.9		1924
MAOB		monoamine oxidase B		NM_000898		204041_at		204041_at		204041_at						99.1		20.7		153		90.9333		66.527		113		66		74.6		84.5333		25.0251		459.4		1601.7		717.8		926.3		599.013		283.8		1310.4
MAP1A		microtubule-associated protein 1A		AW296788		203151_at		203151_at				203151_at				908.7		929.2		728.9		855.6		110.203		489.6		550.3		670.8		570.233		92.2299		332.8		262.4		453.4		349.533		96.5932		395		194.6
MAP1B		microtubule-associated protein 1B		AA554833		226084_at				226084_at						1909.8		3234.6		2250		2464.8		688.025		2702.1		3864.9		3334.8		3300.6		582.154		1260.7		1126.5		1830		1405.73		373.502		1444.3		1176.9
MAP1LC3B		microtubule-associated protein 1 light chain 3 beta		AF183417		208786_s_at				208786_s_at						1260.4		1446.6		2695.7		1800.9		780.492		1197		1289.9		1247.6		1244.83		46.5118		2195		2246.4		1798.6		2080		245.051		1609.6		2145
MAP2K1		mitogen-activated protein kinase kinase 1		AI571419		202670_at				202670_at						329.2		329.4		301.8		320.133		15.8774		297.2		405		305.1		335.767		60.0878		413.5		537.3		491.4		480.733		62.5855		614.2		456.3
MAP2K3		mitogen-activated protein kinase kinase 3		AA780381		215499_at				215499_at						529.7		420.3		469.1		473.033		54.806		321.1		532.9		510.7		454.9		116.405		131.9		321.5		166.4		206.6		100.99		158.5		253.6
MAP3K2		mitogen-activated protein kinase kinase kinase 2		AF239798		221695_s_at				221695_s_at						83.8		100		135.4		106.4		26.3886		100		45		88		77.6667		28.9194		169.1		470.3		224.7		288.033		160.277		429.2		491.9
MAP3K2		mitogen-activated protein kinase kinase kinase 2		AI125541		226979_at		226979_at								798.3		735.5		827.1		786.967		46.8399		821.4		687.3		784.9		764.533		69.3311		973.9		1794.1		928.4		1232.13		487.209		1650.4		2022.1
MAP3K2		mitogen-activated protein kinase kinase kinase 2		N50665		227073_at								227073_at		113		86.4		67.5		88.9667		22.8583		68.8		61.6		127.3		85.9		36.0337		89.6		293.6		90.5		157.9		117.521		214.6		377.4
MAP3K7IP2		mitogen-activated protein kinase kinase kinase 7 interacting protein 2		AF241230		210284_s_at				210284_s_at						379.3		326.5		532.9		412.9		107.224		336.8		400.8		457.3		398.3		60.2889		432.5		612.4		583.9		542.933		96.6939		608.3		572.7
MAP3K8		mitogen-activated protein kinase kinase kinase 8		NM_005204		205027_s_at		205027_s_at								352.8		629.2		385.5		455.833		151.028		208.5		325		529.5		354.333		162.498		69.5		228.2		113.1		136.933		81.9905		71.6		288
MAP4		microtubule-associated protein 4		AL523310		212566_at				212566_at						1048.9		1040.1		1335.8		1141.6		168.24		740.3		943.2		860.7		848.067		102.038		856.4		1668		1015.6		1180		430.051		1331.3		1604.8
MAP4K3		mitogen-activated protein kinase kinase kinase kinase 3		NM_003618		218311_at		218311_at		218311_at						249.3		259.4		282.2		263.633		16.8536		312.7		311.6		281.6		301.967		17.6466		541.7		777.8		642.2		653.9		118.484		447		1108.6
MAP4K4		mitogen-activated protein kinase kinase kinase kinase 4		AL561281		222547_at		222547_at		222547_at						522.7		566		496.5		528.4		35.0989		513.8		483.7		327.5		441.667		100.01		237.8		164.2		250.7		217.567		46.6648		221.5		136.2
MAP4K5		mitogen-activated protein kinase kinase kinase kinase 5		Z25426		211081_s_at		211081_s_at		211081_s_at						66.1		8.4		114.4		62.9667		53.0694		117.4		106.8		69.3		97.8333		25.2726		164.3		202.8		140.4		169.167		31.4834		176.4		279.9
MAP9		microtubule-associated protein 9		NM_024826		220145_at				220145_at						75.5		64.2		7		48.9		36.7237		108.5		70		67.2		81.9		23.0788		28.7		20.3		16		21.6667		6.45936		45.4		16.8
MAP9		microtubule-associated protein 9		AI887898		228423_at						228423_at				182.2		128.5		44.3		118.333		69.5099		226.3		251.4		188.1		221.933		31.8751		154		122.8		57.4		111.4		49.2987		222.8		101.3
MAPK7		mitogen-activated protein kinase 7		NM_002749		207292_s_at		207292_s_at								74.8		35.1		102.1		70.6667		33.6907		147.3		60.3		99.6		102.4		43.5675		197.8		127.3		139.8		154.967		37.6176		153		98
MAPRE1		microtubule-associated protein, RP/EB family, member 1		AI633566		200712_s_at						200712_s_at				500.4		348.9		445.9		431.733		76.7371		819.5		813.3		752.7		795.167		36.9076		661.8		336.2		845.2		614.4		257.789		790.4		331.3
MARCH5		membrane-associated ring finger (C3HC4) 5		BE966193		226394_at				226394_at						160.8		134		162.5		152.433		15.9863		261.1		212.1		189.8		221		36.4737		99		60.2		205.6		121.6		75.2885		122.5		44
MARCH6		membrane-associated ring finger (C3HC4) 6		NM_005885		201737_s_at				201737_s_at						1043.7		867.4		1162.7		1024.6		148.574		627		610.5		659.8		632.433		25.0951		880.7		2036		1321.9		1412.87		582.997		1194.6		1862.5
MARCH7		membrane-associated ring finger (C3HC4) 7		NM_022826		202654_x_at						202654_x_at				533.3		497.4		562.4		531.033		32.5592		706.8		589.6		750.2		682.2		83.078		558		482.8		434.5		491.767		62.2364		576.8		553.2
MARCKS		myristoylated alanine-rich protein kinase C substrate		AI709406		225897_at				225897_at		225897_at		225897_at		1151.7		1916		626		1231.23		648.667		1686.7		3087.5		2509.4		2427.87		703.95		1592.3		793.4		1897.9		1427.87		570.315		1191.9		544.2
MARK4		MAP/microtubule affinity-regulating kinase 4		AL120554		55065_at				55065_at						346		367.3		536.6		416.633		104.439		233.2		381.3		264.2		292.9		78.11		476.3		872.9		469.3		606.167		231.024		433.4		810.6
MARS		methionyl-tRNA synthetase		NM_004990		201475_x_at								201475_x_at		564.8		515.6		1278.8		786.4		427.14		485.1		591.2		677.3		584.533		96.2733		1658.9		526.7		1447.1		1210.9		601.924		1071.7		440.2
MASP1		mannan-binding lectin serine peptidase 1 (C4/C2 activating component of Ra-reactive factor)		AI274095		232224_at				232224_at						61.2		222.6		82.4		122.067		87.7073		138.3		152.2		437.9		242.8		169.104		41.4		71		77.6		63.3333		19.2793		41.4		9.7
MASTL		microtubule associated serine/threonine kinase-like		BF108964		228468_at				228468_at		228468_at				160.4		213.3		104.7		159.467		54.306		475.5		327.5		386.1		396.367		74.5322		89.1		131.7		151		123.933		31.6724		114.9		167.3
MATN2		matrilin 2		NM_002380		202350_s_at		202350_s_at								878.2		390.8		469.6		579.533		261.637		308.6		101.4		433.2		281.067		167.605		115		169.3		80.7		121.667		44.6746		69.6		193.9
MATN3		matrilin 3		NM_002381		206091_at		206091_at		206091_at						30.3		69		44.9		48.0667		19.5434		63.5		72.3		42.7		59.5		15.2		535		347.1		1021.3		634.467		347.932		231.5		985.1
MAZ		MYC-associated zinc finger protein (purine-binding transcription factor)		NM_002383		207824_s_at		207824_s_at								50.2		10.4		188		82.8667		93.1975		116		58.4		60.1		78.1667		32.7757		165.7		117		96.1		126.267		35.7133		126.2		102.2
MBD4		methyl-CpG binding domain protein 4		AF114784		209580_s_at		209580_s_at						209580_s_at		399.2		357.1		475.4		410.567		59.9635		579.2		524.1		506.9		536.733		37.7693		1142.7		945.2		956.3		1014.73		110.961		651.6		745.6
MBD4		methyl-CpG binding domain protein 4		AI913365		214048_at				214048_at						95.8		86.1		36.6		72.8333		31.7516		47.3		88.1		57.2		64.2		21.2817		135.8		441.1		134.2		237.033		176.729		208.6		448.4
MBD5		methyl-CpG binding domain protein 5		NM_018328		220195_at				220195_at						100.3		116.3		74.3		96.9667		21.1975		147.4		147.1		80		124.833		38.8271		174		409.7		176.8		253.5		135.28		187.8		655.9
MBNL1		muscleblind-like (Drosophila)		BF512200		201151_s_at						201151_s_at				755.8		693.9		852.8		767.5		80.0935		993		1212.3		1150.6		1118.63		113.091		651.2		1450		1180.1		1093.77		406.338		826.5		2028.1
MBNL1		Muscleblind-like (Drosophila)		AI697540		235879_at		235879_at		235879_at				235879_at		146.3		172.3		120.6		146.4		25.8501		113.1		129		149.8		130.633		18.4044		311.8		1040.8		290.7		547.767		427.11		639.8		1233.9
MBNL2		muscleblind-like 2 (Drosophila)		NM_005757		205018_s_at		205018_s_at								130.2		85.7		282.1		166		102.978		183.3		191		237.4		203.9		29.2662		389.8		924.1		409.6		574.5		302.924		526.2		989.5
MBNL2		Muscleblind-like 2 (Drosophila)		AW276914		232138_at				232138_at						134.6		86.9		48.2		89.9		43.2781		26.7		70.6		76.6		57.9667		27.2434		110		649.4		66		275.133		324.87		199.8		699.3
MBTD1		mbt domain containing 1		AL133577		226797_at				226797_at						139.3		135.8		148.9		141.333		6.78258		171.6		128.4		139.4		146.467		22.4502		139.9		327.2		161		209.367		102.591		197.4		367.1
MC1R /// TUBB3		melanocortin 1 receptor (alpha melanocyte stimulating hormone receptor) /// tubulin, beta 3		NM_006086		202154_x_at						202154_x_at				1699.5		1020.1		1207.4		1309		350.91		2482.1		2684.7		2116.6		2427.8		287.916		1630.1		1254.4		1155.2		1346.57		250.507		1674.7		774.1
MCAM		melanoma cell adhesion molecule		M28882		211340_s_at		211340_s_at				211340_s_at				56.1		66		62.7		61.6		5.04083		248.3		219.3		135		200.867		58.8563		175.4		115.6		152.4		147.8		30.1642		106.4		134.9
MCL1		myeloid cell leukemia sequence 1 (BCL2-related)		BF594446		200796_s_at				200796_s_at						16.1		109.5		214.2		113.267		99.1037		111.2		157.3		142.4		136.967		23.5254		226.2		355.2		298.2		293.2		64.6452		245.2		579.9
MCL1		myeloid cell leukemia sequence 1 (BCL2-related)		AI275690		200797_s_at						200797_s_at				3188.2		4051.2		2685.2		3308.2		690.861		1801.4		1863.3		1915.8		1860.17		57.2643		2499.8		4151.2		2346		2999		1000.79		2611.3		6056.3
MCL1		myeloid cell leukemia sequence 1 (BCL2-related)		NM_021960		200798_x_at		200798_x_at								1539.1		1551.9		2031.4		1707.47		280.607		1498.4		1575.2		1770.4		1614.67		140.229		2327.7		3124.4		2558.1		2670.07		409.982		2287.3		4627.3
MCM10		minichromosome maintenance complex component 10		NM_018518		220651_s_at				220651_s_at		220651_s_at				45.1		7		2.1		18.0667		23.5394		129.1		174		116		139.7		30.4183		9.7		4.8		21		11.8333		8.30803		40.8		1.1
MCM2		minichromosome maintenance complex component 2		NM_004526		202107_s_at				202107_s_at		202107_s_at				332.5		152.3		138.4		207.733		108.274		581.2		639.9		568.4		596.5		38.1265		88.8		37.3		126.4		84.1667		44.7303		209.5		59.5
MCM3		minichromosome maintenance complex component 3		NM_002388		201555_at				201555_at						341.2		222.6		220.9		261.567		68.9697		500.2		577.2		504		527.133		43.4006		174.9		76		236.8		162.567		81.1064		251.1		87.5
MCM4		minichromosome maintenance complex component 4		AA604621		212141_at				212141_at						72.8		32.7		52.7		52.7333		20.05		277.4		269.4		187.9		244.9		49.5252		49.6		35.3		63.8		49.5667		14.25		116.6		12
MCM4		minichromosome maintenance complex component 4		AI859865		222037_at						222037_at				65.5		6.1		48.3		39.9667		30.5642		95.6		109.6		78.2		94.4667		15.7306		34		1.4		28.2		21.2		17.3908		30.3		3.2
MCM5		minichromosome maintenance complex component 5		AA807529		216237_s_at				216237_s_at		216237_s_at				325.4		211.7		83.2		206.767		121.175		434.2		490.9		469.4		464.833		28.6245		82.3		33.9		79.8		65.3333		27.2507		174.8		33.4
MCM6		minichromosome maintenance complex component 6		NM_005915		201930_at				201930_at		201930_at				1346.1		1299.4		1112.9		1252.8		123.387		2194.8		2447.2		2209.7		2283.9		141.618		827.9		597		1206.1		877		307.504		1058.3		518.5
MCM7		minichromosome maintenance complex component 7		D55716		208795_s_at				208795_s_at						380.7		147.9		182		236.867		125.725		513.2		451.9		316.9		427.333		100.429		241.4		233.4		227.6		234.133		6.92917		304.5		207.9
MCM7		minichromosome maintenance complex component 7		AF279900		210983_s_at						210983_s_at				198.6		68.4		185.4		150.8		71.6651		578.1		514.1		388.1		493.433		96.6713		186.6		227.6		191.4		201.867		22.4146		238.1		227.8
MCM9		minichromosome maintenance complex component 9		NM_017696		219673_at				219673_at						66.2		87.6		69.2		74.3333		11.5868		95.3		150.1		95.7		113.7		31.524		57.1		30.5		110		65.8667		40.4685		49.4		22.9
MCTP2		multiple C2 domains, transmembrane 2		AA748418		243109_at				243109_at						41.9		85.6		16.2		47.9		35.0869		46.6		10.9		16.6		24.7		19.1789		45.9		138		29.3		71.0667		58.5572		65.9		130
MCTS1		malignant T cell amplified sequence 1		NM_014060		218163_at				218163_at						2115.4		1685.6		1664.8		1821.93		254.362		2745.8		2277.5		2217		2413.43		289.423		1966.1		937.4		1752.6		1552.03		542.887		1426.5		1045.7
MDFIC		MyoD family inhibitor domain containing		BC040713		1559942_at								1559942_at		151.2		105.3		73.3		109.933		39.1561		180.9		140.8		168		163.233		20.4705		166.1		48.2		127.8		114.033		60.1435		89.2		19.8
MDM1		Mdm4, transformed 3T3 cell double minute 1, p53 binding protein (mouse)		AW664850		213761_at				213761_at						282.7		352		240.6		291.767		56.2507		357		199.6		193.1		249.9		92.8082		180.9		91.6		260.4		177.633		84.4474		181.3		87.8
MDM4		Mdm4, transformed 3T3 cell double minute 4, p53 binding protein (mouse)		AA745971		236814_at				236814_at						315.6		275.4		285.9		292.3		20.8502		185.4		195.8		248.7		209.967		33.9447		291.3		379.3		337.6		336.067		44.02		470.3		283.8
ME1		malic enzyme 1, NADP(+)-dependent, cytosolic		AL049699		204058_at		204058_at								505.3		555.4		1045.6		702.1		298.533		644.9		854.9		652.8		717.533		119.029		1346.2		708.4		1940.3		1331.63		616.079		977.7		1049.6
ME1		malic enzyme 1, NADP(+)-dependent, cytosolic		NM_002395		204059_s_at				204059_s_at						760.2		668.6		1355.9		928.233		373.191		754.4		810.6		871.5		812.167		58.5657		1923		977		1956.9		1618.97		556.218		1425.3		1183
MED13L		Mediator complex subunit 13-like		AK025348		216109_at		216109_at		216109_at						63.6		20.6		43.2		42.4667		21.5094		49.1		7.1		48.4		34.8667		24.0492		192.8		334.4		117.2		214.8		110.259		203.6		439.9
MED21		mediator complex subunit 21		U46837		209363_s_at						209363_s_at				304		297.1		322.8		307.967		13.3013		461.2		365.1		388.5		404.933		50.1133		435.2		241.4		413.3		363.3		106.135		360.4		230.6
MED26		Mediator complex subunit 26		AA463853		221988_at				221988_at						63.4		114.8		74.6		84.2667		27.0291		70.3		51.7		59.8		60.6		9.32577		164.8		410.9		154		243.233		145.304		152.4		386.8
MED27		mediator complex subunit 27		BC002878		221598_s_at				221598_s_at		221598_s_at				544.2		515.6		285		448.267		142.114		641.4		742.7		683.3		689.133		50.9013		311.6		146.2		430.3		296.033		142.688		374.5		71
MED7		mediator complex subunit 7		BC005250		204349_at				204349_at		204349_at				276.4		285.4		240.6		267.467		23.6984		681.1		467.4		468		538.833		123.207		417.2		73.8		291.6		260.867		173.751		177.3		64.7
MED8		mediator complex subunit 8		BG230758		213127_s_at		213127_s_at								450.9		279.6		364.4		364.967		85.6514		297.1		462.9		446.1		402.033		91.2623		689.6		664.7		546.2		633.5		76.6223		466.7		572.9
MEF2A		myocyte enhancer factor 2A		X63381		214684_at		214684_at								264.5		350.9		191.9		269.1		79.5997		294.7		313.5		391.8		333.333		51.4988		387.4		1193.5		760.1		780.333		403.431		658		1059.1
MEF2A		Myocyte enhancer factor 2A		AA491228		242176_at				242176_at						98.3		13.4		19.8		43.8333		47.2779		45.6		26.6		31.8		34.6667		9.81903		38.3		448.7		24.5		170.5		241.027		96.7		257.2
MEF2C		myocyte enhancer factor 2C		N22468		209199_s_at				209199_s_at				209199_s_at		342.2		304.3		196.4		280.967		75.6488		142.3		214.9		258.2		205.133		58.564		244.2		371.1		274.2		296.5		66.324		524.6		521.5
MEG3		maternally expressed 3		AI291123		226210_s_at								226210_s_at		163.7		284.6		678.3		375.533		269.082		931.4		82.6		938.9		650.967		492.234		160		259.2		130.4		183.2		67.4614		570		332.9
MEG3		maternally expressed 3		H89790		227390_at				227390_at						6.7		59.2		38.6		34.8333		26.4519		3.9		13.8		5.9		7.86667		5.23482		29.3		282.9		45		119.067		142.101		97.3		197.5
MEGF10		multiple EGF-like-domains 10		AU144892		232523_at				232523_at						32.1		51.5		52.7		45.4333		11.5626		21.3		36.9		21.4		26.5333		8.97794		154.1		750.5		126.4		343.667		352.6		100.1		576.3
MEGF10		multiple EGF-like-domains 10		AI968440		236517_at		236517_at								8.5		6.2		13.2		9.3		3.56791		29.9		21.6		9.7		20.4		10.1533		80		350		58.2		162.733		162.544		54.8		368.6
MELK		maternal embryonic leucine zipper kinase		NM_014791		204825_at		204825_at		204825_at		204825_at				567.5		419.1		355.6		447.4		108.748		2288		1760.2		1350.4		1799.53		470.036		191.3		134.4		173.2		166.3		29.0708		277.7		162.1
MEOX2		mesenchyme homeobox 2		NM_005924		206201_s_at		206201_s_at		206201_s_at						1084.8		835		590.9		836.9		246.955		706.2		721.3		951.9		793.133		137.703		121.2		63.2		213.4		132.6		75.7462		166.8		87.5
MEST		mesoderm specific transcript homolog (mouse)		NM_002402		202016_at		202016_at		202016_at				202016_at		2561.8		5773.8		12781.3		7038.97		5225.9		4520.9		5456.2		6348.2		5441.77		913.735		652		298.1		1449.8		799.967		589.935		410.7		140.1
METAP2		methionyl aminopeptidase 2		AW003997		227993_at				227993_at						253.6		222.5		275.1		250.4		26.4456		379.6		285.2		299.9		321.567		50.7929		202.4		59		264.7		175.367		105.481		169.3		51
METTL3		methyltransferase like 3		AI859463		242111_at				242111_at						29.5		129.5		19.2		59.4		60.9264		77.5		67.7		43.1		62.7667		17.7227		54.7		176.1		45.3		92.0333		72.9554		98.3		146
METTL7A		methyltransferase like 7A		BC004492		209703_x_at				209703_x_at						60.3		208.2		126.7		131.733		74.0784		14.2		61.8		95		57		40.6133		183.7		176.5		189.8		183.333		6.65758		114.5		311.6
MEX3C		mex-3 homolog C (C. elegans)		NM_016626		218247_s_at		218247_s_at								590.8		692.3		638.9		640.667		50.7731		690.8		771.2		838		766.667		73.7046		703.1		1055.6		1556		1104.9		428.582		942.2		1661.4
MEX3C		mex-3 homolog C (C. elegans)		AW087789		222567_s_at				222567_s_at						74.5		22.5		92.6		63.2		36.3905		7.7		43.3		53.7		34.9		24.123		108.9		136.5		105.8		117.067		16.901		134.4		146.6
MEX3D		mex-3 homolog D (C. elegans)		C18318		91816_f_at		91816_f_at		91816_f_at						43.4		15.1		62.3		40.2667		23.7555		33.1		75		51.1		53.0667		21.0191		137.1		198.1		144		159.733		33.4051		176.1		155.8
MFAP2		microfibrillar-associated protein 2		NM_017459		203417_at								203417_at		1271.6		2631.1		2655.6		2186.1		792.075		1706.4		3398.9		2538.1		2547.8		846.292		5402.2		3654.4		3194.2		4083.6		1164.89		2236		2638.9
MFAP3		microfibrillar-associated protein 3		NM_005927		1552312_a_at				1552312_a_at						88.1		78.8		140.7		102.533		33.3788		104.2		94.9		142.1		113.733		25.0025		173.2		218.3		242.6		211.367		35.2157		206.4		195.9
MFAP3L		microfibrillar-associated protein 3-like		NM_021647		205442_at		205442_at		205442_at						39.3		46.9		44.2		43.4667		3.8527		30.4		24.3		58.7		37.8		18.3551		439.1		458.2		348.8		415.367		58.4341		615		400.9
MFAP4		microfibrillar-associated protein 4		R72286		212713_at		212713_at		212713_at						113.9		164.2		330.3		202.8		113.246		148.9		167.4		156.6		157.633		9.29319		1945.7		2835.2		2150		2310.3		465.913		1189.4		2532.5
MFGE8		milk fat globule-EGF factor 8 protein		BC003610		210605_s_at		210605_s_at		210605_s_at						726.8		1127.6		1402.4		1085.6		339.753		462.3		1007.6		832.7		767.533		278.43		2993.4		4396		3527.9		3639.1		707.881		3296.7		4087.5
MFHAS1		malignant fibrous histiocytoma amplified sequence 1		BF739959		213457_at		213457_at								355.2		364		292.9		337.367		38.7598		287.5		169.2		345.6		267.433		89.8957		72.3		129.6		88.2		96.7		29.5806		136.4		141.7
MFI2		antigen p97 (melanoma associated) identified by monoclonal antibodies 133.2 and 96.5		BC001875		223723_at		223723_at								204.2		191.6		141.1		178.967		33.3932		213.4		132.5		160.9		168.933		41.0439		79.5		91.1		36.7		69.1		28.6524		117.4		70.3
MGAT2		mannosyl (alpha-1,6-)-glycoprotein beta-1,2-N-acetylglucosaminyltransferase		NM_002408		203102_s_at				203102_s_at		203102_s_at				1228.9		1145.7		1086.2		1153.6		71.6773		1885.7		1867.3		1558		1770.33		184.116		1183.1		301.6		1323		935.9		553.756		1102.8		229.5
MGC12966		hypothetical protein LOC84792		BC006110		224452_s_at		224452_s_at								629		688.8		804.8		707.533		89.3846		622.6		795.3		704.3		707.4		86.3917		1309		948.2		1074.6		1110.6		183.074		993.9		926.6
MGC2752		hypothetical LOC65996		AI651726		230528_s_at		230528_s_at								140.4		157		164.3		153.9		12.2479		270.1		192.5		195.5		219.367		43.962		367.5		342.5		298.9		336.3		34.7177		328.5		400.5
MGC39900 /// TMSL8		thymosin-like 8 /// hypothetical protein MGC39900		BF677486		214051_at				214051_at						127.1		138.9		85.8		117.267		27.8823		254.6		365.1		156.1		258.6		104.557		130.1		46.9		128.3		101.767		47.5244		166		49.8
MGC87042		similar to Six transmembrane epithelial antigen of prostate		AW129021		217553_at				217553_at						704.6		429.3		382.6		505.5		174		544.5		384.5		617.4		515.467		119.134		341.2		93.7		191.6		208.833		124.647		212.4		103.6
MGEA5		meningioma expressed antigen 5 (hyaluronidase)		AK002091		200898_s_at		200898_s_at								192.1		224.7		261.1		225.967		34.5174		291.2		225.3		277.8		264.767		34.8296		444.9		897.1		304.6		548.867		309.63		493.6		1016.9
MGEA5		Meningioma expressed antigen 5 (hyaluronidase)		AA284256		235868_at				235868_at				235868_at		12.7		19.3		17.4		16.4667		3.39755		48		34		5.3		29.1		21.7676		37.2		373.8		21.9		144.3		198.9		108.3		617.2
MGP		matrix Gla protein		NM_000900		202291_s_at		202291_s_at		202291_s_at						252.5		433.3		2711.1		1132.3		1370.27		1902.9		1122		1214.5		1413.13		426.665		8781.9		2143.3		5346.3		5423.83		3319.98		7240.6		2896.2
MIA		melanoma inhibitory activity		NM_006533		206560_s_at		206560_s_at		206560_s_at						46.6		252.2		101.6		133.467		106.44		60.8		43.8		154.6		86.4		59.6714		612.7		600.3		201.9		471.633		233.678		518.6		584.2
MIA3		melanoma inhibitory activity family, member 3		BC031805		1569057_s_at				1569057_s_at						183.4		117.5		319.5		206.8		103.013		253.7		192.5		221		222.4		30.624		192.7		263.9		242.7		233.1		36.5579		274.2		355.1
MIB2		mindbomb homolog 2 (Drosophila)		BE045549		228261_at				228261_at						60		10.8		77.6		49.4667		34.6233		7.8		5.1		41.4		18.1		20.2235		132.4		171.9		83.2		129.167		44.4383		74.4		101.1
MICA		MHC class I polypeptide-related sequence A		NM_000247		205904_at		205904_at		205904_at						214		251.2		90.4		185.2		84.1798		247.9		229.8		236.9		238.2		9.11976		328.8		698		283.2		436.667		227.467		287.3		625.4
MICA /// MICB		MHC class I polypeptide-related sequence A /// MHC class I polypeptide-related sequence B		NM_000247		205905_s_at		205905_s_at								168.8		101.6		110.9		127.1		36.4114		159.5		191		204.9		185.133		23.2616		248		449.1		259.7		318.933		112.879		241.1		479.7
MICAL2		microtubule associated monoxygenase, calponin and LIM domain containing 2		BE965029		212472_at		212472_at		212472_at						401.6		338.8		116.4		285.6		149.858		255.6		476.9		352.4		361.633		110.939		466.3		607.4		1318.3		797.333		456.653		557.1		599
MICALL1		MICAL-like 1		W46406		55081_at				55081_at						236.4		325.5		296.7		286.2		45.4686		378		530.2		352.1		420.1		96.2248		240.8		90.4		368.7		233.3		139.302		287.1		66.6
MICB		MHC class I polypeptide-related sequence B		NM_005931		206247_at				206247_at						224.5		259.6		90.3		191.467		89.3534		261.7		294.5		287.3		281.167		17.2387		76.1		129.3		134.3		113.233		32.2554		115.5		251
MID1		midline 1 (Opitz/BBB syndrome)		BE967532		203636_at						203636_at				203.2		524.8		144.6		290.867		204.7		123		76.3		148.4		115.9		36.5706		51.6		39.6		62.3		51.1667		11.3562		59		43.1
MID1		midline 1 (Opitz/BBB syndrome)		NM_000381		203637_s_at		203637_s_at								464.1		720.2		223.2		469.167		248.539		182.4		114		237.7		178.033		61.9655		99.6		84.3		114.3		99.4		15.001		77.3		61.6
MID1IP1		MID1 interacting protein 1 (gastrulation specific G12 homolog (zebrafish))		NM_021242		218251_at				218251_at						150		175.5		168.8		164.767		13.2198		143.2		110		188.8		147.333		39.5623		220.4		238.4		252.1		236.967		15.8985		276		172.5
MIDN		midnolin		AL512725		225954_s_at		225954_s_at		225954_s_at						408.8		286		172.8		289.2		118.033		167.3		276.9		270.1		238.1		61.4088		68		161.6		145.4		125		50.0236		133.2		148.9
MIF		macrophage migration inhibitory factor (glycosylation-inhibiting factor)		NM_002415		217871_s_at				217871_s_at						5679.5		4839		6468		5662.17		814.638		5383.1		4757.3		5098		5079.47		313.311		9475		8603.4		5437.4		7838.6		2124.67		7539.8		8255.7
MINA		MYC induced nuclear antigen		AI823896		213188_s_at				213188_s_at						471.6		355		574.3		466.967		109.723		605.7		539.6		600.2		581.833		36.6784		493.3		184		648.8		442.033		236.603		407.8		130.9
MIRN21		microRNA 21		BF674052		224917_at		224917_at		224917_at						3978.8		3638.5		1572.9		3063.4		1301.98		3480.3		3160		3614.5		3418.27		233.514		1502.9		969.8		1245		1239.23		266.597		1427.7		716.5
MITF		microphthalmia-associated transcription factor		NM_000248		207233_s_at				207233_s_at						192.7		297.4		425.7		305.267		116.699		181.3		131.3		198.3		170.3		34.8281		190.4		432.6		274.2		299.067		123		221.9		552.4
MKI67		antigen identified by monoclonal antibody Ki-67		BF001806		212022_s_at						212022_s_at				116.8		96.7		76.7		96.7333		20.05		625.1		227.7		197.2		350		238.731		28.6		22.7		29.9		27.0667		3.8371		105.4		29.2
MKI67		antigen identified by monoclonal antibody Ki-67		AU147044		212023_s_at				212023_s_at						36.2		52.1		36.9		41.7333		8.98462		208.3		180.2		91.6		160.033		60.9077		17.7		23.2		29.8		23.5667		6.05833		29.7		13.6
MKKS		McKusick-Kaufman syndrome		AF275813		222530_s_at				222530_s_at		222530_s_at				711.2		554.1		582.2		615.833		83.7765		1062.5		1204.2		1013.4		1093.37		99.0743		763.7		221.3		660.1		548.367		287.946		616.3		254.2
MKL2		MKL/myocardin-like 2		NM_014048		218259_at				218259_at						309.1		378.7		337.2		341.667		35.0143		546.4		735.9		415.9		566.067		160.904		193.1		131.9		253		192.667		60.5512		255.2		120
MKLN1		Muskelin 1, intracellular mediator containing kelch motifs		BQ942131		1560145_at				1560145_at						3.8		30.2		2.7		12.2333		15.5693		12.5		18.5		3.5		11.5		7.54983		48.3		112		27.6		62.6333		43.9878		82.5		118.7
MKNK2		MAP kinase interacting serine/threonine kinase 2		NM_017572		218205_s_at		218205_s_at		218205_s_at						622.2		763.9		1688.7		1024.93		579.189		504.8		491.1		406.1		467.333		53.4702		2447.8		1808.2		2131.5		2129.17		319.806		1229.5		2965.4
MKRN1		makorin, ring finger protein, 1		AF117233		209845_at				209845_at						284.1		349.1		224.7		285.967		62.221		205.1		249.9		276		243.667		35.8587		262.9		431.8		214.6		303.1		114.044		254.7		565.2
MKRN2		makorin, ring finger protein, 2		NM_014160		218071_s_at				218071_s_at						287.9		312.9		304.9		301.9		12.7671		270.7		312.1		312.2		298.333		23.9312		438.5		686.5		472.8		532.6		134.38		377.3		622.4
MKRN2		makorin, ring finger protein, 2		AI809203		222510_s_at		222510_s_at								215.1		166.1		253.5		211.567		43.807		171.6		198		194.8		188.133		14.4074		303.1		433.5		343.4		360		66.7661		250.3		480.2
MLF1IP		MLF1 interacting protein		NM_024629		218883_s_at		218883_s_at		218883_s_at		218883_s_at				576.5		292.3		177.3		348.7		205.489		965.9		1078.5		850.6		965		113.953		150		67		65.3		94.1		48.4183		182.9		54
MLH1		mutL homolog 1, colon cancer, nonpolyposis type 2 (E. coli)		NM_000249		202520_s_at						202520_s_at				848		828.5		868.4		848.3		19.9517		1497.4		1142.6		1218.7		1286.23		186.792		1112.6		677.3		1024.3		938.067		230.106		1054.6		562.7
MLL3		myeloid/lymphoid or mixed-lineage leukemia 3		BE962679		222415_at		222415_at		222415_at						128.3		232.3		402.2		254.267		138.265		118.5		186.9		188.1		164.5		39.8417		326.3		624.5		339.3		430.033		168.538		448.2		704
MLLT10		myeloid/lymphoid or mixed-lineage leukemia (trithorax homolog, Drosophila); translocated to, 10		NM_004641		205408_at				205408_at						196.3		105.6		137.1		146.333		46.0496		105.1		110.8		118.4		111.433		6.67258		191.3		296.8		224.7		237.6		53.92		255.2		357.2
MLSTD1		Male sterility domain containing 1		H16791		239108_at		239108_at		239108_at						245.9		300.9		149.3		232.033		76.7454		159		158.4		190.6		169.333		18.4199		38.6		14.1		58		36.9		21.9993		66.3		11.4
MLXIP		MLX interacting protein		NM_014938		202519_at				202519_at						116.2		196.8		181.6		164.867		42.8263		92.3		105.9		147.5		115.233		28.7592		233		285.9		284.2		267.7		30.0631		396.7		252.8
MLXIP		MLX interacting protein		AW245631		225157_at		225157_at								202		206.2		270.5		226.233		38.3935		115.2		153.2		138		135.467		19.1262		324.2		301.3		374.6		333.367		37.4999		461.8		262.5
MME		membrane metallo-endopeptidase		AI433463		203434_s_at				203434_s_at						7.9		60		100.4		56.1		46.3732		44.9		55.3		20.5		40.2333		17.8632		92.2		440		250.5		260.9		174.133		202.4		375.7
MMP1		matrix metallopeptidase 1 (interstitial collagenase)		NM_002421		204475_at		204475_at		204475_at		204475_at				330.2		175		96.3		200.5		119.017		1295.9		898.5		376.5		856.967		461.105		7.2		21.2		12.9		13.7667		7.04012		184.1		13.7
MMP14		matrix metallopeptidase 14 (membrane-inserted)		AU149305		202827_s_at				202827_s_at						15.4		28.8		739.9		261.367		414.476		39.6		42.7		132.6		71.6333		52.8214		325.6		699.9		269		431.5		234.158		366.4		889
MMP2		matrix metallopeptidase 2 (gelatinase A, 72kDa gelatinase, 72kDa type IV collagenase)		NM_004530		201069_at		201069_at		201069_at		201069_at				4404.5		4120.6		2593.3		3706.13		974.14		1475.3		2706		2718.9		2300.07		714.298		7031.3		8676.3		6835.6		7514.4		1010.98		6297.8		7368.1
MMP3		matrix metallopeptidase 3 (stromelysin 1, progelatinase)		NM_002422		205828_at						205828_at				2541.9		399.8		216.6		1052.77		1292.88		5386		1533.6		570.8		2496.8		2548.01		152.4		489.8		435.9		359.367		181.253		326.4		742.1
MMP7		matrix metallopeptidase 7 (matrilysin, uterine)		NM_002423		204259_at		204259_at		204259_at						35.5		25.5		19.8		26.9333		7.94754		23.8		3.3		7.5		11.5333		10.8288		4050.2		1523		3577.7		3050.3		1343.61		2428		1946.7
MMS19		MMS19 nucleotide excision repair homolog (S. cerevisiae)		NM_022362		202167_s_at				202167_s_at						298.3		351.8		511.9		387.333		111.145		327.1		301		331		319.7		16.3117		457.7		505.7		439.1		467.5		34.3645		514.8		452.2
MND1		meiotic nuclear divisions 1 homolog (S. cerevisiae)		AY028916		223700_at				223700_at						68.3		44.8		27.6		46.9		20.4311		199.5		99.6		91.4		130.167		60.1842		12.3		12.8		34.1		19.7333		12.4444		17.1		4.5
MNS1		meiosis-specific nuclear structural 1		NM_018365		219703_at				219703_at		219703_at				155.7		72.5		64.7		97.6333		50.4382		276.6		228.6		226.6		243.933		28.3078		126		48.2		37.1		70.4333		48.4411		122.1		48.3
MOBKL1B		MOB1, Mps One Binder kinase activator-like 1B (yeast)		BC003398		201298_s_at						201298_s_at				529.8		554.8		805		629.867		152.184		933.8		944.1		776.7		884.867		93.8165		757.2		562.8		709.5		676.5		101.314		699.5		573.8
MOCOS		molybdenum cofactor sulfurase		NM_017947		219959_at								219959_at		303.1		202.7		686.4		397.4		255.266		157.4		209.9		169.8		179.033		27.4409		430		239.4		664.6		444.667		212.979		284.9		194.7
MOCS2		molybdenum cofactor synthesis 2		NM_004531		218212_s_at				218212_s_at						609.5		428.2		402.2		479.967		112.93		612		352.3		597.4		520.567		145.906		284.9		139.6		434.1		286.2		147.254		230.1		147.1
MON2		MON2 homolog (S. cerevisiae)		AI760249		212754_s_at				212754_s_at						609.4		420.8		398		476.067		116.031		417.6		464.8		364.4		415.6		50.2299		458.6		970.9		440		623.167		301.289		576.1		912.8
MORF4 /// MORF4L1		mortality factor 4 like 1 /// mortality factor 4		NM_006792		221381_s_at						221381_s_at				2310		1887		2895.9		2364.3		506.637		3497.7		3377.6		3391.5		3422.27		65.6958		3213		2844.1		3962.2		3339.77		569.727		2356.5		3499.7
MORF4L2		Mortality factor 4 like 2		AI700608		243857_at				243857_at				243857_at		195.5		188.6		28.8		137.633		94.3156		128.4		70.4		148.8		115.867		40.675		116.5		319.1		45.4		160.333		142.017		239		389.4
MOV10		Mov10, Moloney leukemia virus 10, homolog (mouse)		BC002548		223849_s_at		223849_s_at		223849_s_at						157.9		253.5		137.7		183.033		61.8561		192.7		174.4		247.3		204.8		37.9264		106.3		71.1		81.6		86.3333		18.0711		116.6		69.6
MOXD1		monooxygenase, DBH-like 1		AY007239		209708_at		209708_at				209708_at				442.2		521		238.7		400.633		145.668		200.5		150.1		287		212.533		69.2387		137		118.9		119.2		125.033		10.3645		116.8		103.2
MPHOSPH1		M-phase phosphoprotein 1		NM_016195		205235_s_at				205235_s_at		205235_s_at				146.7		95.1		57.2		99.6667		44.9244		388.7		316.1		237.4		314.067		75.6705		34.4		42.9		11.6		29.6333		16.1853		64.4		34.3
MPHOSPH6		M-phase phosphoprotein 6		NM_005792		203740_at				203740_at		203740_at				385.6		247.3		374.6		335.833		76.8691		542.3		660		466.1		556.133		97.6874		354.7		116.2		312.9		261.267		127.358		362.4		113.7
MPHOSPH8		M-phase phosphoprotein 8		BC003542		221771_s_at		221771_s_at		221771_s_at						108.3		115.8		155.8		126.633		25.5359		138.4		134.6		87.7		120.233		28.2387		228.1		319.2		252.4		266.567		47.1733		249.3		227.4
MPPED2		metallophosphoesterase domain containing 2		NM_001584		205413_at				205413_at						38.9		49		50		45.9667		6.1403		43.2		37.5		38.6		39.7667		3.02379		32.4		37.8		20.9		30.3667		8.63153		3.9		11.8
MPST		mercaptopyruvate sulfurtransferase		NM_021126		203524_s_at		203524_s_at		203524_s_at						209		223.5		350.2		260.9		77.6752		251.6		272.5		249.7		257.933		12.6508		506.5		665.5		428.6		533.533		120.741		369.5		626
MPZL1		myelin protein zero-like 1		AF239756		210594_x_at		210594_x_at								265.7		149.3		229.9		214.967		59.6196		349.5		369.9		326.4		348.6		21.764		567		367		621.6		518.533		134.041		482.4		439.2
MRC2		mannose receptor, C type 2		AB014609		37408_at				37408_at						1917.9		2401.8		1780.2		2033.3		326.473		1510.8		1473.2		1585.2		1523.07		56.9987		1792.5		4537.8		2527.2		2952.5		1421.21		2176.8		3528.1
MRE11A		MRE11 meiotic recombination 11 homolog A (S. cerevisiae)		NM_005590		205395_s_at				205395_s_at		205395_s_at				131.1		73.1		104.4		102.867		29.0304		344.5		248.3		157.8		250.2		93.3645		92.2		68.9		95		85.3667		14.3291		110.6		60.6
MRGPRF		MAS-related GPR, member F		H15920		227727_at		227727_at		227727_at						877.5		1195.3		1454.3		1175.7		288.899		1273.1		1546.4		1204.2		1341.23		180.988		339.5		410.1		457.3		402.3		59.2861		337.6		334.8
MRPL1		mitochondrial ribosomal protein L1		AF212225		223154_at				223154_at						695.6		654.6		725.2		691.8		35.4531		607		665.5		715.7		662.733		54.4028		627.4		111.9		472.6		403.967		264.515		466.4		128.9
MRPL13		mitochondrial ribosomal protein L13		NM_014078		218049_s_at						218049_s_at				1013.8		851.4		833.6		899.6		99.2997		1201.9		1001.4		1032.6		1078.63		107.886		1012.7		287.3		807.3		702.433		373.897		825		248.6
MRPL19		mitochondrial ribosomal protein L19		NM_014763		203465_at				203465_at						751.9		521.8		631.6		635.1		115.09		1223.4		878.3		769.5		957.067		236.98		489.3		246		553.1		429.467		162.057		424.7		279.5
MRPL22		mitochondrial ribosomal protein L22		NM_014180		218339_at				218339_at						803.7		533.2		608.4		648.433		139.623		743.9		795.5		762.1		767.167		26.1705		644.2		339.8		579.5		521.167		160.365		581.7		361.3
MRPL27		mitochondrial ribosomal protein L27		AB049647		224330_s_at				224330_s_at		224330_s_at				1064.3		840.2		894.5		933		116.905		1383.3		1376.8		1238.7		1332.93		81.6731		838.8		362.3		612.8		604.633		238.355		691.9		367.2
MRPL32		mitochondrial ribosomal protein L32		AL551823		225260_s_at				225260_s_at						1709.8		1718.3		2006.8		1811.63		169.073		2048.7		1494.6		1682.5		1741.93		281.791		1321.5		1089.4		1321.1		1244		133.888		893.8		949.9
MRPL35		mitochondrial ribosomal protein L35		AK026220		222775_s_at				222775_s_at						193.8		204.3		159.6		185.9		23.3737		136.3		128.3		155.5		140.033		13.979		76.3		43.1		128.7		82.7		43.1574		101		47.3
MRPL36		mitochondrial ribosomal protein L36		AB049654		224331_s_at				224331_s_at						1401.6		1378.8		1881.1		1553.83		283.65		1787.4		1722		1716.3		1741.9		39.5071		2065.9		878.4		1218.4		1387.57		611.557		1270.7		701.4
MRPL42		mitochondrial ribosomal protein L42		BE782148		217919_s_at						217919_s_at				983.6		777		903.9		888.167		104.195		1435		1211.8		1167		1271.27		143.556		1027.3		472.9		913.5		804.567		292.813		890.3		428.5
MRPL42		mitochondrial ribosomal protein L42		AL136659		222466_s_at				222466_s_at						437.8		266.2		321.4		341.8		87.6		349.2		397.6		309.3		352.033		44.2181		288.9		154.4		236.1		226.467		67.7655		257.3		118.3
MRPL47		mitochondrial ribosomal protein L47		AI189156		223480_s_at				223480_s_at						1644.5		1237.6		1175.7		1352.6		254.68		1869.6		1857.4		1721.8		1816.27		82.0376		1379.3		419.8		1121		973.367		496.494		1068.4		324.4
MRPL50		mitochondrial ribosomal protein L50		BG028213		225581_s_at				225581_s_at						522.6		495.2		473.2		497		24.7491		785.2		656.4		565.1		668.9		110.581		425.1		109.8		438.4		324.433		185.997		293.7		168.8
MRPL51		mitochondrial ribosomal protein L51		AF151075		223086_x_at				223086_x_at						2575.7		2157.8		1989.4		2240.97		301.868		2711.9		2502.9		2341.8		2518.87		185.566		2473		1569.7		2119.7		2054.13		455.205		1955.8		1608
MRPL9		mitochondrial ribosomal protein L9		BC004517		209609_s_at				209609_s_at						970		995.7		932		965.9		32.0473		1302.2		1353.6		1047.2		1234.33		164.087		1022		468.4		897.7		796.033		290.466		839		467.6
MRPS10		mitochondrial ribosomal protein S10		AF277180		224247_s_at				224247_s_at						474.6		399.7		357		410.433		59.5302		708.3		481.6		624.4		604.767		114.618		425		218.9		373.6		339.167		107.278		326.8		156.4
MRPS11		mitochondrial ribosomal protein S11		AB049944		211595_s_at				211595_s_at						717.2		495.2		580.6		597.667		111.98		680.1		818.7		802.2		767		75.7085		550.7		142.6		456		383.1		213.594		335.9		156.1
MRPS15		mitochondrial ribosomal protein S15		NM_031280		221437_s_at				221437_s_at						738.9		631.6		761.7		710.733		69.4732		761.7		862.3		843.7		822.567		53.5262		804.2		319.3		613.9		579.133		244.312		503.7		330.3
MRPS23		mitochondrial ribosomal protein S23		BC000242		223156_at				223156_at						694.4		542.1		526.9		587.8		92.6306		660.4		883.1		687.8		743.767		121.441		576.2		241.5		504.8		440.833		176.281		404		186
MRPS7		mitochondrial ribosomal protein S7		NM_015971		217932_at				217932_at						481.1		444.5		442.6		456.067		21.7003		430.4		588.8		583.9		534.367		90.0711		691.5		169		391.5		417.333		262.206		336.1		134.3
MRTO4		mRNA turnover 4 homolog (S. cerevisiae)		NM_016183		220688_s_at				220688_s_at						309.6		256.9		234.5		267		38.5553		394		341.3		279.1		338.133		57.5154		206.8		91.6		190.6		163		62.3625		193.7		77.2
MRVI1		murine retrovirus integration site 1 homolog		N66571		226047_at				226047_at						114		344.5		153.6		204.033		123.249		172		577.4		456.8		402.067		208.168		5.7		6.4		33.6		15.2333		15.9099		4.7		3.1
MSH2		mutS homolog 2, colon cancer, nonpolyposis type 1 (E. coli)		U04045		209421_at				209421_at						268.5		240.8		208.6		239.3		29.9782		405.2		250.6		273.2		309.667		83.5024		131.5		71.5		149.5		117.5		40.8412		215.3		53.6
MSI2		musashi homolog 2 (Drosophila)		BE220026		225240_s_at				225240_s_at						172.8		287		160.6		206.8		69.7226		176.2		160.9		152.9		163.333		11.8391		160.8		369.6		186.4		238.933		113.882		352.3		327
MSL-1		male-specific lethal-1 homolog		AA001203		224765_at				224765_at						578.6		577.7		466.1		540.8		64.6937		678.6		631.7		471.8		594.033		108.423		562		1829.8		640.3		1010.7		710.441		855.1		2204
MSRB3		methionine sulfoxide reductase B3		AW027333		225782_at				225782_at						1732.6		1951.6		1651.8		1778.67		155.118		2028.1		2911.8		2660.1		2533.33		455.284		1169.4		733.4		2466.8		1456.53		901.667		1600.4		945.3
MST150		MSTP150		AF313413		223276_at				223276_at				223276_at		672.4		618.2		385.4		558.667		152.481		447.1		348.4		350		381.833		56.5283		828.8		1442		922.4		1064.4		330.343		1044.7		2063.4
MSX2		msh homeobox 2		D31771		205555_s_at				205555_s_at						28.1		67.1		59.2		51.4667		20.618		57.6		94		88.7		80.1		19.6649		29.3		3		20.8		17.7		13.4213		6.1		42.9
MT1E		metallothionein 1E		BF217861		212859_x_at		212859_x_at								6085.7		3109.3		2772.7		3989.23		1823.38		3711.8		3151.6		4414.4		3759.27		632.737		9625.1		6083.1		6952.9		7553.7		1845.85		7044.3		6912.3
MT1F		metallothionein 1F		M10943		217165_x_at		217165_x_at		217165_x_at						3278.4		1353.8		1198.2		1943.47		1158.7		1402.3		1305.5		1691.7		1466.5		200.945		5659.7		3244.3		4145.7		4349.9		1220.58		3333.3		3419.3
MT1G		metallothionein 1G		NM_005950		204745_x_at				204745_x_at						2224.4		1188.4		738.6		1383.8		761.929		816.4		757.7		1379.1		984.4		343.078		2504.6		2119.5		2622.7		2415.6		263.141		1646.8		1910.7
MT1H /// MT1P2		metallothionein 1H /// metallothionein 1 pseudogene 2		NM_005951		206461_x_at		206461_x_at		206461_x_at						2654.9		1083.8		798.7		1512.47		999.593		841.4		640.5		1059.9		847.267		209.762		5437.6		4743.9		2711.5		4297.67		1416.77		2282.2		4095
MT1M		metallothionein 1M		R06655		217546_at		217546_at		217546_at						350		145.3		84.3		193.2		139.176		140.2		128.2		254.6		174.333		69.7714		707.7		288.5		529.5		508.567		210.383		242.7		306.6
MT1P2		metallothionein 1 pseudogene 2		AF333388		211456_x_at		211456_x_at		211456_x_at						6722.7		2853.6		2624.3		4066.87		2302.87		3022.2		2479.8		2719.7		2740.57		271.801		6884.7		5895		2376.1		5051.93		2369.59		5638.3		5449.2
MT1X		metallothionein 1X		NM_002450		204326_x_at		204326_x_at		204326_x_at						2310.4		1215.5		1012.3		1512.73		698.231		1417.1		1210.9		1605		1411		197.121		9252.1		8587.7		5562		7800.6		1966.94		6018.9		9618.1
MT2A		metallothionein 2A		NM_005953		212185_x_at		212185_x_at		212185_x_at						10688.8		5301.5		3316.2		6435.5		3814.88		4580.6		3158		5583		4440.53		1218.55		13761.9		12144.2		9115		11673.7		2358.91		9939.6		12264.2
MTA1		metastasis associated 1		BC006177		211783_s_at				211783_s_at						217.9		267.7		473.2		319.6		135.332		184.3		287.3		256.1		242.567		52.8168		571.3		545.6		508.1		541.667		31.7831		336.6		454.4
MTAP		methylthioadenosine phosphorylase		NM_002451		204956_at				204956_at						61.8		110		85.2		85.6667		24.1034		92.2		100.6		109.8		100.867		8.80303		65.6		44.8		44.6		51.6667		12.067		34.3		40.3
MTCH1		mitochondrial carrier homolog 1 (C. elegans)		AF189289		221619_s_at		221619_s_at								2754.7		3239.5		2927.4		2973.87		245.718		3526.6		3889.5		3575		3663.7		197.04		4670.5		4549.8		4799.6		4673.3		124.924		3994.6		4102.3
MTDH		CDNA FLJ41088 fis, clone ASTRO2002459 /// Metadherin		AI886796		212248_at				212248_at						1437.8		1251.4		933.2		1207.47		255.153		1394.5		1661		1413.9		1489.8		148.581		553.8		543.9		618.3		572		40.4014		670.3		449.4
MTERFD1		MTERF domain containing 1		NM_015942		219363_s_at				219363_s_at						528.2		417.7		561.1		502.333		75.1179		801.2		577.1		587		655.1		126.623		482		180.5		456.8		373.1		167.272		411		104.2
MTFR1		mitochondrial fission regulator 1		NM_014637		203208_s_at						203208_s_at				385.9		419		281.8		362.233		71.5964		618.7		689		507.1		604.933		91.7281		646		353		528.5		509.167		147.454		486.7		287.2
MTHFD1		methylenetetrahydrofolate dehydrogenase (NADP+ dependent) 1, methenyltetrahydrofolate cyclohydrolase, formyltetrahydrofolate synthetase		NM_005956		202309_at				202309_at						1039.7		667		684		796.9		210.443		1370.1		1087.9		891.8		1116.6		240.438		414.5		273.3		645.7		444.5		188.004		598.1		285.9
MTHFD1L		methylenetetrahydrofolate dehydrogenase (NADP+ dependent) 1-like		AL133260		225520_at		225520_at								793.4		505.6		676.4		658.467		144.736		592		658.3		713.3		654.533		60.7377		930.2		912.3		1224.9		1022.47		175.541		724.7		759.9
MTHFD2		methylenetetrahydrofolate dehydrogenase (NADP+ dependent) 2, methenyltetrahydrofolate cyclohydrolase		NM_006636		201761_at				201761_at						1392.9		1842.6		5264.1		2833.2		2117.19		1963.5		2141.5		2285.8		2130.27		161.443		5719.2		4019.5		5868.5		5202.4		1027.14		3507.7		5167.4
MTHFD2L		methylenetetrahydrofolate dehydrogenase (NADP+ dependent) 2-like		AA702016		238762_at				238762_at						239.5		184.5		63		162.333		90.3138		172.9		113.6		148.1		144.867		29.7819		73.7		13.6		67.1		51.4667		32.9591		52.4		13.5
MTMR2		myotubularin related protein 2		AK027038		203211_s_at						203211_s_at				884.3		614.4		691.4		730.033		139.036		988.1		1238		1070.7		1098.93		127.32		821.2		1073.1		966.4		953.567		126.439		828.2		1181.4
MTMR2		myotubularin related protein 2		U58033		214649_s_at		214649_s_at								291.8		181		227.2		233.333		55.6541		294.5		377		324.5		332		41.7582		338		486.1		414.1		412.733		74.0595		355.5		458.7
MTMR6		myotubularin related protein 6		U47635		214429_at						214429_at				539.8		718.3		292.2		516.767		213.982		816.7		1017.5		735.5		856.567		145.165		467.2		374.3		709.6		517.033		173.116		717.8		425.4
MTRF1		mitochondrial translational release factor 1		AI341686		242996_at				242996_at						3.6		17.3		30.6		17.1667		13.5005		65.7		47.8		70.1		61.2		11.8114		19.3		18.2		31.7		23.0667		7.49689		21.7		0.8
MTSS1		metastasis suppressor 1		NM_014751		203037_s_at		203037_s_at		203037_s_at						167.9		196.7		97.6		154.067		50.9777		3		18		62		27.6667		30.6649		331.1		664.7		547.5		514.433		169.24		357.2		803.9
MTX1		metaxin 1		BC001906		210386_s_at		210386_s_at						210386_s_at		819.3		577.4		677.3		691.333		121.559		775.4		909.8		739.8		808.333		89.6574		1564.5		863.2		1399.2		1275.63		366.616		828.5		507
MUTED		muted homolog (mouse)		AV734582		226544_x_at				226544_x_at						417.4		484.6		575		492.333		79.0841		481		338.4		379.1		399.5		73.4562		482.3		740.3		401.2		541.267		177.073		546.2		754.2
[truncated: 1,690 more rows]
[truncated: 11 more columns]
