# Supplementary material for: Chondrogenic differentiation potential of osteoarthritic chondrocytes and their possible use in matrix-associated autologous chondrocyte transplantation
Source: Arthritis Res Ther. 2009 Sep 2;11(5):R133. doi: 10.1186/ar2800 (PMC2787268; doi:10.1186/ar2800)
Supplement: Additional file 2 — Excel containing a table of microarray expression data of genes relevant for differentiation. Listed are genes that were differentially expressed in cultured chondrocytes obtained from osteoarthritic (OA) and normal donors (ND) resulting from following comparisons: scaffold and monolayer cultures from ND chondrocytes; scaffold and monolayer cultures from OA chondrocytes; chondrocytes from OA and ND cultured in monolayer; and scaffolds cultures. Genes were functionally filtered by annotations of the Gene Ontology Database (search terms 'skeletal development' and 'extracellular matrix formation'). Expression differences are given as fold change (FC). Either monolayer or ND was set as baseline. [file ar2800-S2.xls]

## Sheet: Blatt1
Group		Symbol		Gene Title		Identifier		Probe Set ID		Comparison																Signals
										Scaffold vs Monolayer								OA vs Normal Donor								Monolayer								Scaffold
										Normal Donors				OA Donors				Monolayer				Scaffold				Normal Donors				OA Donors				Normal Donors				OA donors
										Mean FC		P-value		Mean FC		P-value		Mean FC		P-value		Mean FC		P-value		Mean		SD		Mean		SD		Mean		SD		Mean		SD
Genes differentially expressed in normal donor chondrocytes comparing scaffold cultures with monolayers		ACAN		aggrecan		X17406		217161_x_at		2.03105		0.180603		3.37656		0.0071984		1.25025		0.458963		2.06257		0.145025		1157.63		578.869		1417.4		344.815		2381.2		1423.75		4493.23		500.651
		ADAMTS12		ADAM metallopeptidase with thrombospondin type 1 motif, 12		W74476		226997_at		-13.7159		0.00836696		-2.40605		0.0818011		-3.67509		0.0241569		1.86607		0.288865		345.8		145.751		103.467		37.9237		29.1		17.0079		44.1		2.35797
		ADAMTS2		ADAM metallopeptidase with thrombospondin type 1 motif, 2		NM_021599		214535_s_at		3.10229		0.0573695		4.73855		0.00913968		1.00773		0.758162		1.37131		0.465934		129.033		57.6535		112.933		43.5048		394.967		229.746		511.667		203.893
		ADAMTS5		ADAM metallopeptidase with thrombospondin type 1 motif, 5 (aggrecanase-2)		BF060767		229357_at		-8.84244		0.025242		-7.58013		0.00865523		1.25025		0.551373		1.46973		0.413839		1908.23		1162.75		2287.73		629.73		243.867		185.178		349.967		149.919
		ADAMTSL1		ADAMTS-like 1		NM_052866		1552457_a_at		-24.2515		0.0401181		-34.0336		0.0375775		-1.46973		0.292904		-2.74262		0.527218		279.9		139.409		169.333		106.049		14.7333		11.1733		8.33333		10.4386
		ADAMTSL3		ADAMTS-like 3		AB033059		213974_at		13.1978		0.0038575		18.3792		0.0706181		-1.5874		0.516399		-1.37131		0.471789		35.2667		12.3715		28.4667		23.2638		445.1		220.02		315.333		41.02
		AEBP1		AE binding protein 1		NM_001129		201792_at		2.11078		0.0926902		3.1748		0.204096		-1.44727		0.483564		1		0.993719		1328.87		545.643		1023.77		525.571		3277.5		1795.65		4007.13		2785.9
		ANG		angiogenin, ribonuclease, RNase A family, 5		NM_001145		205141_at		1.75456		0.130376		1.98466		0.0400495		1.18464		0.425049		1.27948		0.499275		157.9		45.8326		185.2		25.4053		304.3		126.268		370.4		99.0319
		ANKH		ankylosis, progressive homolog (mouse)		AF274753		223094_s_at		2.80673		0.0194644		3.29944		0.00184234		-1.1053		0.40741		1.12246		0.415337		158.867		47.8159		128.7		20.0801		386.733		112.447		460.833		97.1674
		ASPN		asporin		NM_017680		219087_at		18.8088		0.0305348		6.01635		0.0102319		2.06257		0.291437		-1.36079		0.336829		187.8		161.219		331.7		109.111		3368.03		594.343		2452.6		1101.09
		BGN		biglycan		NM_001711		201262_s_at		12.5051		0.0815033		12.6992		0.0113047		1.1053		0.955281		1.16653		0.556068		1107.2		1569.7		617.367		503.031		9398.77		3605.71		11085.5		3268.18
		BMI1		BMI1 polycomb ring finger oncogene		NM_005180		202265_at		1.76813		0.00325424		1.25992		0.0413813		1.41421		0.0114424		1		0.196605		960.433		102.925		1456.97		167.291		1718.6		197.201		1938.37		74.8408
		BMP1		bone morphogenetic protein 1		NM_001199		205574_x_at		2.14355		0.0362526		1.82344		0.0778514		1.08841		0.85245		-1.03926		0.825875		321.267		84.1721		344.3		127.842		602.3		82.3874		616.767		75.1176
		BMP2K		BMP2 inducible kinase		AI735391		59644_at		-3.19935		0.134778		-3.35066		0.00524533		-1.13989		0.645381		-1.05539		0.841771		173.267		43.8411		157.5		14.7652		63.8667		44.3516		58.3333		12.1327
		CALR		calreticulin		AI348935		214315_x_at		4.22156		0.120432		4.55954		0.00188585		-1.07177		0.950934		-1.02337		0.810953		247.533		259.478		179.133		44.7388		845.3		127.527		820		199.486
		CBFB		core-binding factor, beta subunit		AF294326		206788_s_at		2.19365		0.0820188		1.61204		0.0260961		1.59967		0.223554		1.20303		0.0625966		130.4		68.676		198.267		39.3297		289.167		44.4135		398.2		11.0259
		CD248		CD248 molecule, endosialin		NM_020404		219025_at		-4.22156		0.132298		-6.85795		0.0851948		-1.13989		0.791426		-1.86607		0.513672		1890.13		1090.75		1651.93		762.576		619.867		432.628		400.033		430.53
		CDK6		cyclin-dependent kinase 6		AW051349		224847_at		1.82344		0.021819		1.90968		0.0665675		1.09682		0.399601		1.20303		0.554675		389.433		85.576		437.6		32.1252		715.133		148.977		836.133		256.529
		CHI3L1		chitinase 3-like 1 (cartilage glycoprotein-39)		M80927		209396_s_at		-15.3956		0.0168875		-9.9253		0.0240075		-1.59967		0.225948		-1.16653		0.859925		17892.1		8640.26		10911.7		2053.19		1434.9		1319.34		1182.03		948.967
		CHRDL1		chordin-like 1		AL049176		209763_at		-14.5876		0.0131097		-1.50409		0.73771		-4.3873		0.148692		2.06257		0.369309		276.667		170.836		69.3333		72.4862		18.3667		10.1933		38.0333		33.2002
		CILP2		cartilage intermediate layer protein 2		BC034926		1552289_a_at		78.1887		0.0153946		71.2864		0.0129918		-1.1487		0.896619		-1.13114		0.860484		42.5333		42.4778		36.8667		27.2933		2215.4		844.438		2251.77		1264.42
		COL10A1		collagen, type X, alpha 1(Schmid metaphyseal chondrodysplasia)		X98568		217428_s_at		38.4968		0.0279779		57.0175		0.0053826		1.13989		0.899735		1.93933		0.441787		15.3667		3.64737		20.8667		13.6445		692.867		620.623		1126.77		648.209
		COL11A1		collagen, type XI, alpha 1		BG028597		229271_x_at		10.3947		0.00267943		5.87894		0.0329697		1.93933		0.123512		1.1053		0.920648		161.067		27.5988		327.8		131.557		2140.73		720.454		2655.3		1931.78
		COL12A1		Collagen, type XII, alpha 1		AU146651		233109_at		9.40438		0.117681		22.1106		0.0504409		-1.02337		0.0757605		2.31516		0.491127		106.733		3.57957		100.133		3.15331		1911.07		2503.37		3275.8		2473.39
		COL16A1		collagen, type XVI, alpha 1		NM_001856		204345_at		2.03105		0.0303614		2.48133		0.00483441		1		0.972762		1.18464		0.454516		665.4		211.517		646.933		150.532		1621.9		540.695		1917.23		412.445
		COL1A1		collagen, type I, alpha 1		Y15916		217430_x_at		4.28709		0.107919		6.06287		0.00235065		-1.13114		0.876748		1.25992		0.480311		2343.53		2594.38		1432.67		358.259		8164.4		3440.78		10249.7		3284.17
		COL2A1		collagen, type II, alpha 1 (primary osteoarthritis, spondyloepiphyseal dysplasia, congenital)		X06268		213492_at		87.0906		0.0535179		519.948		0.00347556		-1.63706		0.26421		3.64689		0.430194		19.9667		7.0713		11.6		10.4933		5407.83		7555.34		9812.73		7371.59
		COL3A1		Collagen, type III, alpha 1 (Ehlers-Danlos syndrome type IV, autosomal dominant)		AU146808		232458_at		3.05487		0.115673		2.38759		0.0219834		2.21061		0.139139		1.7411		0.357189		258.733		150.503		564.267		188.765		963.733		752.477		1398.33		390.449
		COL4A1		collagen, type IV, alpha 1		NM_001845		211981_at		2.74262		0.186311		1.88049		0.31919		1.68828		0.452642		1.08841		0.870911		319.067		251.624		471.767		298.662		904.333		716.696		1014.67		739.014
		COL4A2		collagen, type IV, alpha 2		AA909035		211966_at		2.48133		0.192763		2.78519		0.0893434		1.03926		0.957131		1.25025		0.779778		331.733		327.771		298.833		222.02		951.933		828.981		1062.4		699.015
		COL5A1		collagen, type V, alpha 1		N30339		212488_at		2.87233		0.0722371		2.82843		0.0245517		1.55114		0.0655098		1.50409		0.405531		2317.93		347.582		3622.37		903.258		7530.77		4633.91		10182		3434.56
		COL5A2		collagen, type V, alpha 2		AL575735		221729_at		1.61204		0.0980572		1.66248		0.137514		1.15758		0.270398		1.18464		0.601029		6625.03		913.319		7464.27		644.602		10856.7		3483.07		12839.1		4178.77
		COL7A1		collagen, type VII, alpha 1 (epidermolysis bullosa, dystrophic, dominant and recessive)		NM_000094		204136_at		5.27803		0.126543		13.0965		0.0171112		-1.03926		0.697953		2.16012		0.280945		107.7		36.2733		99.3333		66.911		411.9		360.327		742.567		361.911
		COL8A1		collagen, type VIII, alpha 1		BE877796		214587_at		14.5876		0.0258146		9.11908		0.0189124		1.5874		0.435282		-1.00773		0.936266		254.367		208.676		416.3		260.101		3432.27		234.97		3523.27		1311.13
		COL8A2		collagen, type VIII, alpha 2		AI806793		221900_at		13.8219		0.0335752		16.5006		0.0160083		-1.38191		0.574927		-1.33999		0.11853		145.733		154.865		76.2667		52.3073		1926.17		426.388		1274.13		370.361
		COL9A2		collagen, type IX, alpha 2		AI733465		213622_at		4.28709		0.12254		8.12418		0.052905		1.08841		0.921705		1.71449		0.517395		48.4333		39.856		45.6333		21.0583		273.6		263.731		472.7		340.397
		COMP		cartilage oligomeric matrix protein		NM_000095		205713_s_at		128		0.0057429		794.186		0.000351328		-6.10974		0.0399498		1.13114		0.603786		187.433		164.427		24.6667		9.5212		17256.4		4067.91		18837.7		3010.23
		CRTAP		cartilage associated protein		BC008745		1554464_a_at		2.46229		0.0795992		2.36927		0.0200488		-1.01552		0.991391		-1.01552		0.939787		1310.67		742.291		1186.63		51.7201		3026.03		486.991		3101.8		715.081
		CTGF		connective tissue growth factor		M92934		209101_at		1.98466		0.0492858		2.27977		0.00972912		1.07177		0.929834		1.18464		0.377972		8048.3		2493		8075.43		1631.01		14943.1		2712.71		17280.4		2885.24
		CTHRC1		collagen triple helix repeat containing 1		AA584310		225681_at		2.01546		0.201562		-1.1487		0.712935		1.3926		0.495903		-1.66248		0.246075		2556.1		1263.79		3581.2		1877.5		5251.93		2584.8		2919.27		951.786
		CTNNB1		catenin (cadherin-associated protein), beta 1, 88kDa		AF130085		223679_at		5.57039		0.0390634		10.0794		0.000424288		-1.08841		0.475031		1.80946		0.285093		128.467		80.9455		83.7		16.7949		785.467		600.321		1254.43		358.503
		DLG1		discs, large homolog 1 (Drosophila)		NM_004087		202516_s_at		1.96943		0.081738		1.66248		0.405719		1.36079		0.21633		1.03129		0.944776		109.7		41.6292		165.7		40.0813		220.467		57.9966		222.6		95.139
		DLX5		distal-less homeobox 5		NM_005221		213707_s_at		5.11791		0.0109083		25.5948		0.0133948		-3.29944		0.0756549		1.08006		0.921301		54.7333		5.35288		14.5667		11.7798		340.6		120.706		321.667		70.3706
		DMD		dystrophin (muscular dystrophy, Duchenne and Becker types)		NM_004010		203881_s_at		6.30089		0.00481003		2.93947		0.320717		1.25025		0.932829		-1.6245		0.540319		36.9		11.8203		42.2		31.2019		161.133		43.0039		158.7		195.741
		DPT		dermatopontin		AL049798		213071_at		69.6582		0.00359465		44.2212		0.000171471		1.5874		0.338755		-1.11385		0.460031		115.167		54.5808		164.833		49.954		9971.97		1451.78		8496.47		2866.14
		ECM2		extracellular matrix protein 2, female organ and adipocyte specific		NM_001393		206101_at		2.42465		0.0745028		2.59868		0.0388284		-1.08006		0.695623		-1.02337		0.919897		808.533		398.09		852.733		68.8832		2067.87		568.712		2023.27		661.153
		EFEMP2		EGF-containing fibulin-like extracellular matrix protein 2		AB030655		209356_x_at		1.6245		0.054296		1.90968		0.152594		-1.26966		0.486481		-1.11385		0.759225		1546.57		188.837		1406.3		270.853		2446.17		511.373		2312.77		790.284
		EGFR		epidermal growth factor receptor (erythroblastic leukemia viral (v-erb-b) oncogene homolog, avian)		AW157070		201983_s_at		-3.03143		0.00607372		-1.89503		0.0642133		-1.68828		0.114827		-1.1487		0.36568		1798.87		447.244		994.7		443.661		500.933		42.9587		395.1		146.92
		EIF2AK3		eukaryotic translation initiation factor 2-alpha kinase 3		NM_004836		218696_at		1.79557		0.0965719		2.9622		0.0262971		-1.16653		0.392004		1.27948		0.345646		368.8		41.7896		341.367		22.0123		696.033		270.814		916.667		267.044
		ELN		elastin (supravalvular aortic stenosis, Williams-Beuren syndrome)		M24782		216269_s_at		33.2563		0.0341777		10.7199		0.0288171		1.89503		0.404293		-1.3926		0.127019		29.1		39.9241		45.3		31.0817		929.333		276.498		615.3		118.044
		EXT1		exostoses (multiple) 1		NM_000127		201995_at		-1.96943		0.0239315		-1.66248		0.0814939		-1.18464		0.417558		-1.04729		0.991144		1004		186.708		860.867		214.986		515.567		126.744		520.8		155.464
		FBLN5		fibulin 5		NM_006329		203088_at		3.67509		0.0121345		2.61877		0.00615471		1.18464		0.380746		-1.2217		0.397669		290.3		96.7785		356.8		48.2347		1361.33		159.4		1175.67		328.646
		FGF9		fibroblast growth factor 9 (glia-activating factor)		NM_002010		206404_at		-9.04912		0.138306		-3.00818		0.0539855		-1.76813		0.248969		1.7818		0.668943		114.933		50.3133		65.5333		13.8349		26.7333		35.5845		21.8667		13.15
		FGFR2		fibroblast growth factor receptor 2 (bacteria-expressed kinase, keratinocyte growth factor receptor, craniofacial dysostosis 1, Crouzon syndrome, Pfeiffer syndrome, Jackson-Weiss syndrome)		NM_022969		203638_s_at		-7.407		0.047005		-4.32024		0.108496		-1.76813		0.156002		-1.1487		0.637588		353.333		177.335		187.4		61.3088		70.4		55.6876		52.2667		46.1881
		FMOD		fibromodulin		NM_002023		202709_at		5.11791		0.0832896		8.37835		0.0270001		-1.21233		0.801537		1.31951		0.558885		1561.4		1613.73		923.533		76.0922		6749.17		3892.45		9467.3		5161.84
		FN1		fibronectin 1		AJ276395		214701_s_at		5.65685		0.0402637		34.5619		0.000212359		-3.12627		0.109131		1.96943		0.184483		1642.57		1359.48		441.9		166.245		8872.87		6101.41		15938.7		4239.23
		GFPT1		glutamine-fructose-6-phosphate transaminase 1		BE645771		202721_s_at		2.19365		0.0710481		2.2277		0.0166802		1.40336		0.185564		1.25025		0.526783		358.133		151.061		539.233		101.7		874.3		438.303		1012.9		194.04
		GPC4		glypican 4		NM_001448		204984_at		2.74262		0.187258		3.00818		0.0356544		-1.00773		0.957722		1.20303		0.678043		197.833		133.807		159.567		42.1218		490.433		157.452		611.833		320.714
		HAPLN1		hyaluronan and proteoglycan link protein 1		NM_001884		205524_s_at		2.51984		0.0811684		1.80946		0.241924		1.7818		0.0431639		1.25992		0.657826		1467.5		324.494		2640.7		624.321		3956.5		2035.06		4987.6		2541.39
		HMCN1		hemicentin 1		BF446673		235944_at		2.46229		0.032306		1.89503		0.0823091		1.36079		0.356136		-1.00773		0.920864		227.3		71.2112		304.7		104.284		536.2		165.424		550.533		172.479
		HOXA11		homeobox A11		H94842		213823_at		6.54826		0.156691		2.2974		0.0177676		2.04675		0.489621		-1.37131		0.254054		98.7333		128.365		105.267		38.5521		441.967		86.3154		343.7		96.8874
		HOXA13		homeobox A13		BG289306		231786_at		5.15748		0.07508		2.04675		0.166802		1.50409		0.746727		-2.07852		0.0527413		14.1		13.3929		15.3667		10.8316		62.8333		15.4303		30.5333		10.4175
		HOXA9		homeobox A9		U41813		214651_s_at		1.95432		0.0455404		2.59868		0.0216177		-1.12246		0.741659		1.09682		0.784076		426.2		162.466		381.767		110.88		881.8		213.515		957.4		278.41
		IGF1		insulin-like growth factor 1 (somatomedin C)		AI972496		209541_at		8.31407		0.129262		6.01635		0.160466		1.1053		0.97848		-1.50409		0.583969		22.8		19.9752		22.8667		21.4486		136.467		13.6075		138.7		157.2
		IGF2 /// INS-IGF2		insulin-like growth factor 2 (somatomedin A) /// INS-IGF2		X07868		202409_at		114.917		0.00231857		43.5453		0.00403939		2.14355		0.336297		-1.29934		0.5956		60.5667		34.8897		125.733		84.2556		6311.43		2932.82		5373.27		4247.68
		KAL1		Kallmann syndrome 1 sequence		NM_000216		205206_at		1.6245		0.359733		1.00773		0.93575		1.70133		0.393004		1.05539		0.895039		221.433		111.504		365.667		215.947		315.267		132.674		314.167		64.7658
		LAMA2		laminin, alpha 2 (merosin, congenital muscular dystrophy)		AK026829		216840_s_at		5.74466		0.0245018		4.8121		0.0687202		1.1053		0.762967		-1.07177		0.707837		83.2667		46.0018		100.2		63.207		516.033		100.471		508.867		366.889
		LAMA4		laminin, alpha 4		NM_002290		202202_s_at		-6.6499		0.0124622		-8.57419		0.00549726		-1.04729		0.848165		-1.26966		0.545531		2180.23		170.967		2216.73		228.347		333.6		136.078		267.967		100.237
		LAMB1		laminin, beta 1		M20206		211651_s_at		2.59868		0.0825234		3.76099		0.0621342		-1.12246		0.460002		1.25025		0.837198		425.933		111.682		355.067		106.654		1210.1		724.88		1377.9		809.59
		LOX		lysyl oxidase		BE503425		213640_s_at		3.24901		0.0658537		4.70219		0.01302		1.25025		0.362899		1.72774		0.329973		338.4		222.76		460.433		114.607		1416.07		1097.27		2172.2		817.243
		LTBP2		latent transforming growth factor beta binding protein 2		AF113211		223690_at		5.44316		0.00860939		6.20458		0.0077334		-1.11385		0.621411		1.04729		0.93921		606.133		280.391		492.867		8.76489		3229.8		735.524		3320.83		892.767
		MAF		v-maf musculoaponeurotic fibrosarcoma oncogene homolog (avian)		NM_005360		206363_at		-3.40267		0.0033226		-2.07852		0.0399132		-1.80946		0.0949245		-1.17555		0.583719		275.267		62.8786		173.967		52.9304		91.5667		13.7588		83.1667		27.4143
		MATN2		matrilin 2		NM_002380		202350_s_at		-3.87865		0.00941541		-1.41421		0.73195		-1.93933		0.195026		1.36079		0.499008		579.533		261.637		281.067		167.605		121.667		44.6746		242		200.818
		MATN3		matrilin 3		NM_002381		206091_at		21.1121		0.00378256		13.9288		0.0267222		1.23114		0.445187		-1.27948		0.984098		48.0667		19.5434		59.5		15.2		634.467		347.932		673.133		393.177
		MFAP4		microfibrillar-associated protein 4		R72286		212713_at		12.6018		0.00857263		10.7199		0.00873423		-1.03926		0.673382		-1.1487		0.623404		202.8		113.246		157.633		9.29319		2310.3		465.913		2075.4		767.428
		MGP		matrix Gla protein		NM_000900		202291_s_at		6.49802		0.095606		3.03143		0.0242545		1.93933		0.42165		-1.00773		0.994794		1132.3		1370.27		1413.13		426.665		5423.83		3319.98		4995.1		2175.91
		MMP1		matrix metallopeptidase 1 (interstitial collagenase)		NM_002421		204475_at		-10.6377		0.00525692		-59.7141		0.108891		5.00102		0.0464694		1.25992		0.961732		200.5		119.017		856.967		461.105		13.7667		7.04012		66.2667		102.244
		MMP2		matrix metallopeptidase 2 (gelatinase A, 72kDa gelatinase, 72kDa type IV collagenase)		NM_004530		201069_at		1.88049		0.0325875		3.35066		0.0149789		-1.90968		0.138777		1.00773		0.922965		3706.13		974.14		2300.07		714.298		7514.4		1010.98		7442.67		1183.91
		MMP7		matrix metallopeptidase 7 (matrilysin, uterine)		NM_002423		204259_at		109.727		0.000761952		107.221		0.00812167		-2.46229		0.177925		-1.55114		0.352237		26.9333		7.94754		11.5333		10.8288		3050.3		1343.61		1963.13		456.872
		NID2		nidogen 2 (osteonidogen)		NM_007361		204114_at		-4.32024		0.0443052		-3.19935		0.0437668		1.13989		0.658523		1.49255		0.428742		2629.97		962.311		2854.4		446.712		696.133		412.645		990.6		420.481
		NPR3		natriuretic peptide receptor C/guanylate cyclase C (atrionatriuretic peptide receptor C)		NM_000908		219790_s_at		4.52456		0.0317094		2.17682		0.202195		1.75456		0.30645		-1.15758		0.809974		222.467		178.146		402.133		269.219		1217.87		487.54		1330.83		1203.43
		OMD		osteomodulin		AI765819		205907_s_at		4.92458		0.0446522		3.76099		0.0133734		1.42515		0.393987		1.06355		0.900795		325.2		138.4		448.067		168.721		1759.67		1374.51		1600.87		520.194
		OSR2		odd-skipped related 2 (Drosophila)		AI811298		213568_at		-3.05487		0.0159474		-1.63706		0.0413039		-1.79557		0.093206		1.08006		0.770217		500.633		221.482		240.7		33.7763		138.367		44.7054		146.3		35.283
		PAPSS1		3'-phosphoadenosine 5'-phosphosulfate synthase 1		AF033026		209043_at		1.50409		0.0378777		1.67533		0.00666461		-1.17555		0.158329		-1.07177		0.770336		1951.67		290.961		1619.37		138.684		2840.73		124.641		2781.53		369.222
		PCSK5		proprotein convertase subtilisin/kexin type 5		NM_006200		205560_at		13.4026		0.0117238		3.45549		0.0180577		4.22156		0.0531329		-1.2217		0.728938		15.9		13		64.4667		17.9177		260.633		201.577		181.1		57.9294
		PKD1		polycystic kidney disease 1 (autosomal dominant)		NM_000296		202328_s_at		2.4434		0.102934		3.1748		0.0338456		-1.13989		0.428869		1.24066		0.639254		128.8		12.9317		115.867		23.4543		316.667		174.033		375.233		150.852
		POSTN		periostin, osteoblast specific factor		AY140646		1555778_a_at		3.45549		0.182968		2.16012		0.29506		1.90968		0.525493		1.15758		0.66419		3544.5		2588.59		6610.83		4637.18		10903.9		5368.5		12875.2		5091.43
		PRELP		proline/arginine-rich end leucine-rich repeat protein		AA573140		228224_at		14.4756		0.00049577		28.7292		0.00211465		-1.70133		0.210327		1.35035		0.30924		542		158.58		365.633		133.665		8081.87		2772.87		10026.3		849.834
		PRRX1		paired related homeobox 1		AA775472		226695_at		-3.87865		0.000899656		-3.10229		0.0398012		1.1487		0.379697		1.44727		0.461158		2871.63		290.478		3285.37		639.539		738.533		130.284		1035.27		466.713
		PTGER2		prostaglandin E receptor 2 (subtype EP2), 53kDa		NM_000956		206631_at		1.72774		0.178036		2.82843		0.0203212		-1.40336		0.630523		1.13989		0.5478		641.567		385.022		461.3		161.818		1225.5		174.381		1403.23		361.391
		RUNX2		runt-related transcription factor 2		AL353944		232231_at		4		0.138477		4.22156		0.0191488		-1.09682		0.943714		-1.03926		0.905584		239.567		198.496		170.9		70.4019		797.633		326.259		778.1		373.874
		RYK		RYK receptor-like tyrosine kinase		X96588		216976_s_at		1.68828		0.00706359		1.59967		0.0711003		1.03129		0.644227		-1.08841		0.78278		170		12.7071		164.733		13.4897		252.667		26.2793		245.333		51.6304
		SIX1		SIX homeobox 1		N79004		228347_at		1.6245		0.0146545		1.26966		0.728569		-1.09682		0.934596		-1.3926		0.460464		1416.57		186.974		1482.33		740.799		2198.53		170.746		1825.37		1168.92
		SIX4		SIX homeobox 4		AI554514		229796_at		1.80946		0.222597		2.26228		0.0602296		1.1053		0.904911		1.24066		0.360541		276.233		34.4764		276.767		84.9662		409.333		157.204		530.167		144.725
		SMAD3		SMAD family member 3		U76622		205397_x_at		-6.59888		0.00998241		-4.52456		0.01711		1.13114		0.921627		1.59967		0.31896		168.5		73.8781		165.967		36.8516		23.3667		13.2372		37.4333		19.3164
		SMOC2		SPARC related modular calcium binding 2		AB014737		223235_s_at		11.3137		0.00971223		3.00818		0.0225945		3.7035		0.0556648		-1.01552		0.946437		650.567		342.802		2096.87		662.916		6506.13		2482		6351.17		722.747
		SOX9		SRY (sex determining region Y)-box 9 (campomelic dysplasia, autosomal sex-reversal)		NM_000346		202936_s_at		4.42122		0.00940499		11.7579		0.00737865		-2.7007		0.0609935		1.20303		0.639447		222.233		43.2581		90.1333		42.0116		945.633		322.973		1323.07		847.635
		TGFB1		transforming growth factor, beta 1		BC000125		203085_s_at		3.03143		0.0158309		2.42465		0.0261924		1.1938		0.674822		-1.00773		0.952151		307.133		87.4383		342.967		92.5584		793.2		172.121		791.567		87.144
		TGFBR1		Transforming growth factor, beta receptor I (activin A receptor type II-like kinase, 53kDa)		AV700621		236561_at		4.22156		0.115474		20.0041		0.000960874		-1.83754		0.344766		2.57874		0.160552		71.1333		45.8476		30.5667		13.7932		303.933		264.429		682.733		311.627
		THBS3		thrombospondin 3		L38969		209561_at		8.18699		0.00118849		8.50841		0.0225597		-1.1487		0.584492		-1.18464		0.712041		288.967		85.6247		249.567		19.1513		2419.77		462.571		2288.97		1187.21
		THRB		thyroid hormone receptor, beta (erythroblastic leukemia viral (v-erb-a) oncogene homolog 2, avian)		BF431989		229657_at		2.7007		0.0667792		3.7035		0.0512912		-1.1938		0.209675		1.1053		0.970626		58.7667		5.22909		43.6		12.4435		157.733		75.009		160.433		76.9396
		TIMP4		TIMP metallopeptidase inhibitor 4		NM_003256		206243_at		14.145		0.0363517		25.3984		0.0154662		-2.03105		0.486221		-1.08841		0.619456		160.167		154.364		73.9333		40.4359		1908.17		556.367		1691.07		97.9585
		TNC		Tenascin C (hexabrachion)		BF434846		216005_at		3.27413		0.167659		3.53625		0.0295339		1.05539		0.982164		1.24066		0.719231		228.6		158.285		192.1		93.0316		644.433		300.631		742.8		309.788
		VEGFA		vascular endothelial growth factor A		AF091352		210513_s_at		3.96931		0.0955584		11.1408		0.00888114		-1.59967		0.178088		1.82344		0.233839		208.667		39.2768		126.533		58.4193		694.2		489.709		1125.1		219.913
		WNT5B		wingless-type MMTV integration site family, member 5B		AW007350		223537_s_at		3.03143		0.113917		6.9644		0.0595947		-2.09459		0.328787		1.07177		0.809799		82.1		48.3503		39.5333		33.199		239.5		38.7257		262.167		95.0969
		WWTR1		WW domain containing transcription regulator 1		NM_015472		202134_s_at		3.10229		0.0395659		3.29944		0.0761501		-1.35035		0.696598		1.07177		0.841808		71.3667		43.4215		61.3667		45.8369		249.267		63.7633		236.833		21.8692
		ZBTB16		zinc finger and BTB domain containing 16		NM_006006		205883_at		10.4751		0.00722891		24.0654		0.00016702		-2.04675		0.208438		1.45846		0.394985		90.9		63.1548		40.6333		10.3471		1072.17		557.266		1412.97		461.457
Genes differentially expressed in OA donor chondrocytes comparing scaffold cultures with monolayers		ACAN		aggrecan		X17406		217161_x_at		2.03105		0.180603		3.37656		0.0071984		1.25025		0.458963		2.06257		0.145025		1157.63		578.869		1417.4		344.815		2381.2		1423.75		4493.23		500.651
		ADAMTS2		ADAM metallopeptidase with thrombospondin type 1 motif, 2		NM_014244		214454_at		2.03105		0.0947446		2.2974		0.115079		-1.06355		0.98189		1.01552		0.889244		260.833		51.4086		278.333		122.721		578.433		287.061		610.8		260.484
		ADAMTS3		ADAM metallopeptidase with thrombospondin type 1 motif, 3		AB002364		214913_at		-3.42898		0.0775962		-3.40267		0.00650334		1.41421		0.302763		1.51572		0.412781		127		65.3664		186.133		33.6619		38.9		22.2675		52.2667		17.1553
		ADAMTS5		ADAM metallopeptidase with thrombospondin type 1 motif, 5 (aggrecanase-2)		BF060767		229357_at		-8.84244		0.025242		-7.58013		0.00865523		1.25025		0.551373		1.46973		0.413839		1908.23		1162.75		2287.73		629.73		243.867		185.178		349.967		149.919
		ADAMTS6		ADAM metallopeptidase with thrombospondin type 1 motif, 6		BC020916		1570351_at		1.90968		0.354151		9.6242		0.00934066		-2.3511		0.135232		2.3511		0.241223		47.4333		20.8951		20.4333		10.3036		98.2667		71.5099		183.1		67.0454
		ADAMTSL1		ADAMTS-like 1		NM_052866		1552457_a_at		-24.2515		0.0401181		-34.0336		0.0375775		-1.46973		0.292904		-2.74262		0.527218		279.9		139.409		169.333		106.049		14.7333		11.1733		8.33333		10.4386
		ADAMTSL3		ADAMTS-like 3		AB033059		213974_at		13.1978		0.0038575		18.3792		0.0706181		-1.5874		0.516399		-1.37131		0.471789		35.2667		12.3715		28.4667		23.2638		445.1		220.02		315.333		41.02
		ANG		angiogenin, ribonuclease, RNase A family, 5		NM_001145		205141_at		1.75456		0.130376		1.98466		0.0400495		1.18464		0.425049		1.27948		0.499275		157.9		45.8326		185.2		25.4053		304.3		126.268		370.4		99.0319
		ANKH		ankylosis, progressive homolog (mouse)		AF274753		223094_s_at		2.80673		0.0194644		3.29944		0.00184234		-1.1053		0.40741		1.12246		0.415337		158.867		47.8159		128.7		20.0801		386.733		112.447		460.833		97.1674
		ASPN		asporin		AF316824		224396_s_at		15.7554		0.000869545		8.44313		0.00844833		1.36079		0.331778		-1.4811		0.346365		82.8		25.3963		106.033		28.5875		1546.43		189.716		1137.8		515.894
		BGN		biglycan		NM_001711		201262_s_at		12.5051		0.0815033		12.6992		0.0113047		1.1053		0.955281		1.16653		0.556068		1107.2		1569.7		617.367		503.031		9398.77		3605.71		11085.5		3268.18
		BMP1		bone morphogenetic protein 1		NM_006129		202701_at		1.49255		0.123434		1.7411		0.105174		-1.06355		0.811468		1.11385		0.894163		291.567		17.6296		287.867		110.424		488.567		156.8		503.267		138.468
		BMP2		bone morphogenetic protein 2		NM_001200		205290_s_at		-1.18464		0.58475		6.9644		0.0650702		-3.24901		0.121313		2.57874		0.199462		137.367		84.8584		35.1667		25.7749		97.3333		89.913		190.833		3.38575
		BMP2K		BMP2 inducible kinase		NM_017593		219546_at		-2.40605		0.0312916		-7.87772		0.104252		1.06355		0.749183		-2.63902		0.298274		144.4		39.4381		153.9		33.3501		48.7		20.9502		24.3		24.5823
		BMPR2		bone morphogenetic protein receptor, type II (serine/threonine kinase)		U25110		210214_s_at		2.04675		0.055869		2.50051		0.0416675		1.02337		0.800369		1.13989		0.344145		64.8		31.6223		69.1667		23.8194		151.933		44.2631		181.733		10.429
		CALR		calreticulin		AI348935		214315_x_at		4.22156		0.120432		4.55954		0.00188585		-1.07177		0.950934		-1.02337		0.810953		247.533		259.478		179.133		44.7388		845.3		127.527		820		199.486
		CBFB		core-binding factor, beta subunit		AF294326		206788_s_at		2.19365		0.0820188		1.61204		0.0260961		1.59967		0.223554		1.20303		0.0625966		130.4		68.676		198.267		39.3297		289.167		44.4135		398.2		11.0259
		CD248		CD248 molecule, endosialin		NM_020404		219025_at		-4.22156		0.132298		-6.85795		0.0851948		-1.13989		0.791426		-1.86607		0.513672		1890.13		1090.75		1651.93		762.576		619.867		432.628		400.033		430.53
		CDK6		cyclin-dependent kinase 6		AA922068		224848_at		1.80946		0.0444789		2.01546		0.00811645		1.05539		0.649544		1.17555		0.947959		241.267		74.877		258.833		24.0646		531.3		34.5154		540.667		100.557
		CHI3L1		chitinase 3-like 1 (cartilage glycoprotein-39)		M80927		209396_s_at		-15.3956		0.0168875		-9.9253		0.0240075		-1.59967		0.225948		-1.16653		0.859925		17892.1		8640.26		10911.7		2053.19		1434.9		1319.34		1182.03		948.967
		CILP2		cartilage intermediate layer protein 2		BC034926		1552288_at		47.3951		0.00284762		194.012		0.00145366		-4.55954		0.0366021		-1.16653		0.84923		22.3333		12.0952		4.13333		2.59294		1024.3		393.073		1056.87		642.136
		COL10A1		collagen, type X, alpha 1(Schmid metaphyseal chondrodysplasia)		X98568		217428_s_at		38.4968		0.0279779		57.0175		0.0053826		1.13989		0.899735		1.93933		0.441787		15.3667		3.64737		20.8667		13.6445		692.867		620.623		1126.77		648.209
		COL11A1		collagen, type XI, alpha 1		BG028597		229271_x_at		10.3947		0.00267943		5.87894		0.0329697		1.93933		0.123512		1.1053		0.920648		161.067		27.5988		327.8		131.557		2140.73		720.454		2655.3		1931.78
		COL11A2		collagen, type XI, alpha 2		AL031228		213870_at		4.96265		0.256423		22.8024		0.0395144		-1.50409		0.57032		3.32495		0.426479		24.8333		10.0759		20.3333		13.6148		501.8		749.771		980.7		772.797
		COL12A1		Collagen, type XII, alpha 1		AU146651		233109_at		9.40438		0.117681		22.1106		0.0504409		-1.02337		0.0757605		2.31516		0.491127		106.733		3.57957		100.133		3.15331		1911.07		2503.37		3275.8		2473.39
		COL14A1		collagen, type XIV, alpha 1 (undulin)		BF449063		212865_s_at		-3.00818		0.157367		-5.23754		0.0260935		1.79557		0.346247		-1.02337		0.963384		671.2		427.029		1065.7		508.345		215.533		138.197		196.433		116.866
		COL16A1		collagen, type XVI, alpha 1		NM_001856		204345_at		2.03105		0.0303614		2.48133		0.00483441		1		0.972762		1.18464		0.454516		665.4		211.517		646.933		150.532		1621.9		540.695		1917.23		412.445
		COL1A1		collagen, type I, alpha 1		Y15916		217430_x_at		4.28709		0.107919		6.06287		0.00235065		-1.13114		0.876748		1.25992		0.480311		2343.53		2594.38		1432.67		358.259		8164.4		3440.78		10249.7		3284.17
		COL1A2		collagen, type I, alpha 2		AA788711		202403_s_at		-1.07177		0.872458		1.41421		0.0889759		-1.29934		0.34396		1.16653		0.534026		19040.6		7045.32		14331.9		1050.63		17942.6		4881.18		20385.6		4109.96
		COL2A1		collagen, type II, alpha 1 (primary osteoarthritis, spondyloepiphyseal dysplasia, congenital)		X06268		213492_at		87.0906		0.0535179		519.948		0.00347556		-1.63706		0.26421		3.64689		0.430194		19.9667		7.0713		11.6		10.4933		5407.83		7555.34		9812.73		7371.59
		COL3A1		Collagen, type III, alpha 1 (Ehlers-Danlos syndrome type IV, autosomal dominant)		AU146808		232458_at		3.05487		0.115673		2.38759		0.0219834		2.21061		0.139139		1.7411		0.357189		258.733		150.503		564.267		188.765		963.733		752.477		1398.33		390.449
		COL4A2		collagen, type IV, alpha 2		AA909035		211966_at		2.48133		0.192763		2.78519		0.0893434		1.03926		0.957131		1.25025		0.779778		331.733		327.771		298.833		222.02		951.933		828.981		1062.4		699.015
		COL5A1		collagen, type V, alpha 1		N30339		212488_at		2.87233		0.0722371		2.82843		0.0245517		1.55114		0.0655098		1.50409		0.405531		2317.93		347.582		3622.37		903.258		7530.77		4633.91		10182		3434.56
		COL5A2		collagen, type V, alpha 2		NM_000393		221730_at		1.46973		0.36834		1.76813		0.157903		1.11385		0.301059		1.37131		0.471196		4047.53		493.157		4649.83		720.873		6421.8		3801.16		8497.3		3297.06
		COL5A3		collagen, type V, alpha 3		NM_015719		218975_at		-3.7035		0.0812541		-11.3137		0.0254754		2.17682		0.324371		-1.1487		0.701687		237.233		162.108		464.167		306.192		62.3667		41.6063		52.8667		46.0009
		COL6A1		collagen, type VI, alpha 1		M20776		212938_at		1.41421		0.74737		3.32495		0.0413633		-1.72774		0.668858		1.33999		0.559118		424.9		577.343		137.033		28.6582		334.733		231.419		419.567		207.736
		COL6A3		collagen, type VI, alpha 3		NM_004369		201438_at		-1.03129		0.960186		1.57522		0.00828559		-1.21233		0.30522		1.32971		0.150139		11055.9		2778.41		8990.7		308.561		10958.3		2877.06		14682.6		1458.88
		COL7A1		collagen, type VII, alpha 1 (epidermolysis bullosa, dystrophic, dominant and recessive)		L23982		217312_s_at		9.69861		0.0125277		15.8772		0.00059491		-1.50409		0.42877		1.93933		0.265263		51.8333		13.9751		41.6		15.866		424.8		259.886		657.1		219.554
		COL8A1		collagen, type VIII, alpha 1		NM_020351		221152_at		15.6346		0.0852415		10.5561		0.0529174		2.21061		0.429872		1.53924		0.487916		10.8667		14.5909		19.1		14.7238		105.2		57.143		160.567		92.335
		COL8A2		collagen, type VIII, alpha 2		AI806793		221900_at		13.8219		0.0335752		16.5006		0.0160083		-1.38191		0.574927		-1.33999		0.11853		145.733		154.865		76.2667		52.3073		1926.17		426.388		1274.13		370.361
		COL9A3		collagen, type IX, alpha 3		NM_001853		204724_s_at		4.4554		0.330525		45.2548		0.013803		-1.92445		0.258076		5.19736		0.349116		16.9667		20.729		3.4		0.556776		300.8		435.966		590.867		400.755
		COMP		cartilage oligomeric matrix protein		NM_000095		205713_s_at		128		0.0057429		794.186		0.000351328		-6.10974		0.0399498		1.13114		0.603786		187.433		164.427		24.6667		9.5212		17256.4		4067.91		18837.7		3010.23
		CRTAP		cartilage associated protein		AW024741		226656_at		1.98466		0.0459138		2.91692		0.00436208		-1.17555		0.54886		1.23114		0.310319		263.667		87.3643		224.167		32.3676		511.233		127.028		637.933		138.621
		CSF1		colony stimulating factor 1 (macrophage)		M37435		209716_at		-2.48133		0.172368		-3.37656		0.0101113		-1.01552		0.766206		-1.42515		0.419994		670.467		418.014		701.333		250.039		296.1		208.063		174.433		61.9888
		CTGF		connective tissue growth factor		M92934		209101_at		1.98466		0.0492858		2.27977		0.00972912		1.07177		0.929834		1.18464		0.377972		8048.3		2493		8075.43		1631.01		14943.1		2712.71		17280.4		2885.24
		CTNNB1		catenin (cadherin-associated protein), beta 1, 88kDa		AF130085		223679_at		5.57039		0.0390634		10.0794		0.000424288		-1.08841		0.475031		1.80946		0.285093		128.467		80.9455		83.7		16.7949		785.467		600.321		1254.43		358.503
		DCN		decorin		AF138300		201893_x_at		1.03129		0.867966		1.50409		0.022492		-1.2217		0.512658		1.17555		0.327434		13326.2		5389.76		10681.4		1371.14		13488.5		2894.13		15937		2201.93
		DLG1		Discs, large homolog 1 (Drosophila)		AI692879		230229_at		3.22408		0.229648		6.3496		0.0101073		1.27948		0.472055		2.53932		0.267033		55.2333		21.235		65.8		14.8159		209.567		221.605		381.367		162.87
		DLX5		distal-less homeobox 5		NM_005221		213707_s_at		5.11791		0.0109083		25.5948		0.0133948		-3.29944		0.0756549		1.08006		0.921301		54.7333		5.35288		14.5667		11.7798		340.6		120.706		321.667		70.3706
		DLX6		distal-less homeobox 6		AA040332		242940_x_at		2.09459		0.0530352		3.03143		0.0618527		-1.2217		0.376915		1.23114		0.683947		37.5667		13.7322		28.5333		1.81475		120.8		72.147		159.433		100.469
		DPT		dermatopontin		AL049798		213071_at		69.6582		0.00359465		44.2212		0.000171471		1.5874		0.338755		-1.11385		0.460031		115.167		54.5808		164.833		49.954		9971.97		1451.78		8496.47		2866.14
		DST		dystonin		BG253119		212253_x_at		-1.1053		0.826468		4		0.00199188		-2.11078		0.113708		2.06257		0.29968		252.4		163.523		91.0667		18.7324		240.333		165.991		398.833		43.8354
		ECM2		extracellular matrix protein 2, female organ and adipocyte specific		NM_001393		206101_at		2.42465		0.0745028		2.59868		0.0388284		-1.08006		0.695623		-1.02337		0.919897		808.533		398.09		852.733		68.8832		2067.87		568.712		2023.27		661.153
		EFEMP1		EGF-containing fibulin-like extracellular matrix protein 1		NM_004105		201843_s_at		-1.76813		0.0709223		-1.96943		0.0483607		-1.03129		0.89774		-1.08841		0.565597		5110.7		1475.12		4819.53		263.122		2821.27		544.138		2528.97		681.795
		EFEMP2		EGF-containing fibulin-like extracellular matrix protein 2		AB030655		209356_x_at		1.6245		0.054296		1.90968		0.152594		-1.26966		0.486481		-1.11385		0.759225		1546.57		188.837		1406.3		270.853		2446.17		511.373		2312.77		790.284
		EIF2AK3		eukaryotic translation initiation factor 2-alpha kinase 3		NM_004836		218696_at		1.79557		0.0965719		2.9622		0.0262971		-1.16653		0.392004		1.27948		0.345646		368.8		41.7896		341.367		22.0123		696.033		270.814		916.667		267.044
		ELN		elastin (supravalvular aortic stenosis, Williams-Beuren syndrome)		M24782		216269_s_at		33.2563		0.0341777		10.7199		0.0288171		1.89503		0.404293		-1.3926		0.127019		29.1		39.9241		45.3		31.0817		929.333		276.498		615.3		118.044
		FBLN5		fibulin 5		NM_006329		203088_at		3.67509		0.0121345		2.61877		0.00615471		1.18464		0.380746		-1.2217		0.397669		290.3		96.7785		356.8		48.2347		1361.33		159.4		1175.67		328.646
		FBN1		fibrillin 1		AI264196		202765_s_at		1.35035		0.250725		2.24492		0.024803		-1.36079		0.344566		1.23114		0.36197		2723.9		1047.14		1971.57		136.335		3891.5		1174.37		4898.87		1244.04
		FGFR1		fibroblast growth factor receptor 1 (fms-related tyrosine kinase 2, Pfeiffer syndrome)		M63889		210973_s_at		1.09682		0.818577		1.75456		0.0207433		-1.79557		0.277223		-1.08841		0.120592		571.8		431.755		248.233		41.3388		531.633		70.265		441.4		25.1054
		FGFR2		fibroblast growth factor receptor 2 (bacteria-expressed kinase, keratinocyte growth factor receptor, craniofacial dysostosis 1, Crouzon syndrome, Pfeiffer syndrome, Jackson-Weiss syndrome)		NM_022969		203638_s_at		-7.407		0.047005		-4.32024		0.108496		-1.76813		0.156002		-1.1487		0.637588		353.333		177.335		187.4		61.3088		70.4		55.6876		52.2667		46.1881
		FMOD		fibromodulin		NM_002023		202709_at		5.11791		0.0832896		8.37835		0.0270001		-1.21233		0.801537		1.31951		0.558885		1561.4		1613.73		923.533		76.0922		6749.17		3892.45		9467.3		5161.84
		FN1		fibronectin 1		AJ276395		214701_s_at		5.65685		0.0402637		34.5619		0.000212359		-3.12627		0.109131		1.96943		0.184483		1642.57		1359.48		441.9		166.245		8872.87		6101.41		15938.7		4239.23
		FTL		ferritin, light polypeptide		BG538564		213187_x_at		-1.02337		0.935477		1.3926		0.0400251		-1.37131		0.418884		1.07177		0.737786		13670.4		6532.2		9875.7		421.925		12768.7		3493.56		13362.1		1582.4
		GFPT1		glutamine-fructose-6-phosphate transaminase 1		BE645771		202721_s_at		2.19365		0.0710481		2.2277		0.0166802		1.40336		0.185564		1.25025		0.526783		358.133		151.061		539.233		101.7		874.3		438.303		1012.9		194.04
		GNAS		GNAS complex locus		AA810695		228173_at		1.31951		0.372844		3.4822		0.00157888		-1.25992		0.734933		2.1271		0.26095		106.467		79.5157		77.4667		18.5635		188.467		142.582		296.633		52.8897
		GPC4		glypican 4		AF064826		204983_s_at		2.63902		0.00188028		4.15704		0.025526		-1.38191		0.472048		1.03129		0.810968		115.7		5.96322		97.4333		38.1083		383.667		51.3265		464.233		245.169
		HAPLN1		hyaluronan and proteoglycan link protein 1		NM_001884		205524_s_at		2.51984		0.0811684		1.80946		0.241924		1.7818		0.0431639		1.25992		0.657826		1467.5		324.494		2640.7		624.321		3956.5		2035.06		4987.6		2541.39
		HEXA		hexosaminidase A (alpha polypeptide)		AL523158		201765_s_at		1.57522		0.259159		2.07852		0.0598324		-1.35035		0.437398		-1.03926		0.558006		1069.83		642.814		696.067		72.5458		1618		346.088		1418.97		423.491
		HMCN1		hemicentin 1		BF446673		235944_at		2.46229		0.032306		1.89503		0.0823091		1.36079		0.356136		-1.00773		0.920864		227.3		71.2112		304.7		104.284		536.2		165.424		550.533		172.479
		HOXA11		homeobox A11		H94842		213823_at		6.54826		0.156691		2.2974		0.0177676		2.04675		0.489621		-1.37131		0.254054		98.7333		128.365		105.267		38.5521		441.967		86.3154		343.7		96.8874
		HOXA5		homeobox A5		NM_019102		213844_at		1.43617		0.501935		1.95432		0.0356891		1.08841		0.744277		1.55114		0.119408		143.8		85.7025		149.1		37.2036		180.233		54.0354		286.233		71.8817
		HOXA9		homeobox A9		U41813		214651_s_at		1.95432		0.0455404		2.59868		0.0216177		-1.12246		0.741659		1.09682		0.784076		426.2		162.466		381.767		110.88		881.8		213.515		957.4		278.41
		HOXC10		homeobox C10		NM_017409		218959_at		1.32971		0.0648727		2.40605		0.00451902		-1.44727		0.0980723		1.16653		0.449925		485.433		124.106		319.367		66.5616		785.967		168.373		917.833		200.707
		HSPG2		heparan sulfate proteoglycan 2		AI991033		201654_s_at		3.10229		0.252769		5.97019		0.021501		-1.3926		0.673182		1.35035		0.515468		91.1667		124.056		28.2667		15.8822		211		154.444		245.267		24.6131
		IGF2 /// INS-IGF2		insulin-like growth factor 2 (somatomedin A) /// INS-IGF2		NM_000612		202410_x_at		40.9433		0.00242536		50.7968		0.011066		-1.68828		0.309072		-1.41421		0.70178		13.1667		7.73067		7.73333		2.47049		866.1		689.995		711.233		634.532
		LAMA2		laminin, alpha 2 (merosin, congenital muscular dystrophy)		AK026829		216840_s_at		5.74466		0.0245018		4.8121		0.0687202		1.1053		0.762967		-1.07177		0.707837		83.2667		46.0018		100.2		63.207		516.033		100.471		508.867		366.889
		LAMA4		laminin, alpha 4		NM_002290		202202_s_at		-6.6499		0.0124622		-8.57419		0.00549726		-1.04729		0.848165		-1.26966		0.545531		2180.23		170.967		2216.73		228.347		333.6		136.078		267.967		100.237
		LAMB1		laminin, beta 1		M20206		211651_s_at		2.59868		0.0825234		3.76099		0.0621342		-1.12246		0.460002		1.25025		0.837198		425.933		111.682		355.067		106.654		1210.1		724.88		1377.9		809.59
		LAMB2		laminin, beta 2 (laminin S)		X79683		216264_s_at		1.2217		0.870868		2.76383		0.0524103		-1.40336		0.17587		1.57522		0.310801		669.5		235.372		440.567		109.763		763.8		445.489		1193.37		476.192
		LGALS3		Lectin, galactoside-binding, soluble, 3		AW085690		1557197_a_at		3.24901		0.309582		5.97019		0.217713		1.66248		0.707225		2.78519		0.278653		15.0333		19.3753		25.7667		20.7775		47.8667		59.4475		88.5333		44.49
		LOX		lysyl oxidase		BE503425		213640_s_at		3.24901		0.0658537		4.70219		0.01302		1.25025		0.362899		1.72774		0.329973		338.4		222.76		460.433		114.607		1416.07		1097.27		2172.2		817.243
		LTBP1		latent transforming growth factor beta binding protein 1		AI986120		202728_s_at		1.17555		0.56876		2.50051		0.00719706		-1.27948		0.199447		1.63706		0.175511		523.533		170.791		341.3		47.4166		646.567		280.674		997.567		248.171
		LTBP2		latent transforming growth factor beta binding protein 2		AF113211		223690_at		5.44316		0.00860939		6.20458		0.0077334		-1.11385		0.621411		1.04729		0.93921		606.133		280.391		492.867		8.76489		3229.8		735.524		3320.83		892.767
		LTBP3		latent transforming growth factor beta binding protein 3		NM_021070		219922_s_at		1.46973		0.332979		2.9622		0.0133756		-1.96943		0.108488		1.04729		0.530504		432.833		212.572		201.667		29.8594		562.933		18.2812		672.233		198.339
		LTBP4		latent transforming growth factor beta binding protein 4		AI910869		213176_s_at		3.32495		0.2401		6.44817		0.017636		-1.43617		0.536772		1.44727		0.378351		43.4333		45.4023		19.7667		12.8749		110.833		93.2747		154.9		47.7055
		MATN3		matrilin 3		NM_002381		206091_at		21.1121		0.00378256		13.9288		0.0267222		1.23114		0.445187		-1.27948		0.984098		48.0667		19.5434		59.5		15.2		634.467		347.932		673.133		393.177
		MEF2C		myocyte enhancer factor 2C		N22468		209199_s_at		1.13114		0.773934		2.26228		0.0273788		-1.18464		0.263656		1.70133		0.0360799		280.967		75.6488		205.133		58.564		296.5		66.324		498.133		43.1848
		MFAP3		microfibrillar-associated protein 3		NM_005927		1552312_a_at		2.09459		0.0324247		1.72774		0.0168658		1.01552		0.607374		1.00773		0.83997		102.533		33.3788		113.733		25.0025		211.367		35.2157		215.9		26.0816
		MFAP4		microfibrillar-associated protein 4		R72286		212713_at		12.6018		0.00857263		10.7199		0.00873423		-1.03926		0.673382		-1.1487		0.623404		202.8		113.246		157.633		9.29319		2310.3		465.913		2075.4		767.428
		MGP		matrix Gla protein		NM_000900		202291_s_at		6.49802		0.095606		3.03143		0.0242545		1.93933		0.42165		-1.00773		0.994794		1132.3		1370.27		1413.13		426.665		5423.83		3319.98		4995.1		2175.91
		MMP1		matrix metallopeptidase 1 (interstitial collagenase)		NM_002421		204475_at		-10.6377		0.00525692		-59.7141		0.108891		5.00102		0.0464694		1.25992		0.961732		200.5		119.017		856.967		461.105		13.7667		7.04012		66.2667		102.244
		MMP14		matrix metallopeptidase 14 (membrane-inserted)		AU149305		202827_s_at		5.15748		0.281166		6.10974		0.0133087		1.05539		0.927605		1.43617		0.465028		261.367		414.476		71.6333		52.8214		431.5		234.158		580.667		273.704
		MMP2		matrix metallopeptidase 2 (gelatinase A, 72kDa gelatinase, 72kDa type IV collagenase)		NM_004530		201069_at		1.88049		0.0325875		3.35066		0.0149789		-1.90968		0.138777		1.00773		0.922965		3706.13		974.14		2300.07		714.298		7514.4		1010.98		7442.67		1183.91
		MMP7		matrix metallopeptidase 7 (matrilysin, uterine)		NM_002423		204259_at		109.727		0.000761952		107.221		0.00812167		-2.46229		0.177925		-1.55114		0.352237		26.9333		7.94754		11.5333		10.8288		3050.3		1343.61		1963.13		456.872
		MSX2		msh homeobox 2		D31771		205555_s_at		-3.15044		0.183987		-7.407		0.0999962		1.46973		0.212653		-1.56314		0.880227		51.4667		20.618		80.1		19.6649		17.7		13.4213		17.7667		21.7847
		NAB1		NGFI-A binding protein 1 (EGR1 binding protein 1)		AF045452		211139_s_at		1.28937		0.426641		3.03143		0.0149331		-1.44727		0.116805		1.50409		0.195212		132.567		25.4924		79.0667		33.5536		179.533		83.0348		270.633		54.5239
		NF1		Neurofibromin 1 (neurofibromatosis, von Recklinghausen disease, Watson disease)		AK024873		216115_at		2.2277		0.12794		6.54826		0.0758361		-1.76813		0.356258		1.43617		0.409667		32.2667		20.6674		17.0667		12.108		78		35.4501		99.5333		23.6494
		NID2		nidogen 2 (osteonidogen)		NM_007361		204114_at		-4.32024		0.0443052		-3.19935		0.0437668		1.13989		0.658523		1.49255		0.428742		2629.97		962.311		2854.4		446.712		696.133		412.645		990.6		420.481
		NTN1		netrin 1		BF591483		227816_at		-2.85029		0.13309		-6.3987		0.0606371		1.09682		0.807222		-2.2974		0.281994		79.0333		65.5395		73.2333		13.0573		22.6		4.9		13		8.68504
		NTN4		netrin 4		AF278532		223315_at		-2.42465		0.156993		-3.76099		0.00884376		1.38191		0.542951		-1.12246		0.457598		1313.7		763.989		1581.07		453.36		487.033		153.856		391.5		154.716
		OGN		osteoglycin		NM_014057		218730_s_at		2.31516		0.363165		2.2974		0.108196		1.15758		0.871599		1.1938		0.658742		1411.2		1261.29		1181.93		530.653		2556.63		1677.14		3147.5		1509.92
		OMD		osteomodulin		NM_005014		205908_s_at		4.63032		0.0678136		4.0935		0.0198445		1.29934		0.544053		1.12246		0.870711		194		109.744		246.133		96.4348		1103.5		978.08		1011.97		480.798
		PAPSS1		3'-phosphoadenosine 5'-phosphosulfate synthase 1		AF033026		209043_at		1.50409		0.0378777		1.67533		0.00666461		-1.17555		0.158329		-1.07177		0.770336		1951.67		290.961		1619.37		138.684		2840.73		124.641		2781.53		369.222
		PAPSS2		3'-phosphoadenosine 5'-phosphosulfate synthase 2		NM_004670		203059_s_at		1.4811		0.226138		2.3511		0.00331847		-1.03129		0.861955		1.41421		0.33339		405.633		124.893		410.567		59.5555		681.333		283.169		906.6		140
		PBX1		Pre-B-cell leukemia homeobox 1		AL049381		212148_at		-1.43617		0.254416		-2.82843		0.150485		1.32971		0.565091		-1.40336		0.489004		293.833		117.737		331.933		29.9067		178.733		67.3316		133.367		83.3135
		PCGF2		polycomb group ring finger 2		AI560455		214239_x_at		1.17555		0.398006		1.68828		0.0140729		-1.17555		0.277626		1.13114		0.475758		354.333		76.407		286.933		36.3613		419.8		92.5658		469.767		69.1075
		PCSK5		proprotein convertase subtilisin/kexin type 5		NM_006200		205559_s_at		5.65685		0.125461		3.96931		0.0213907		1.25025		0.718093		-1.25025		0.720523		92.3667		43.4196		101.267		32.9073		625.467		679.65		329		132.083
		PKD1		polycystic kidney disease 1 (autosomal dominant)		NM_000296		202328_s_at		2.4434		0.102934		3.1748		0.0338456		-1.13989		0.428869		1.24066		0.639254		128.8		12.9317		115.867		23.4543		316.667		174.033		375.233		150.852
		PLA2G4A		phospholipase A2, group IVA (cytosolic, calcium-dependent)		M68874		210145_at		1.30938		0.480519		1.89503		0.0484173		1.13114		0.14958		1.7818		0.21723		247.6		27.9952		287.367		24.4265		407.8		298.746		722.033		258.407
		PMF1		polyamine-modulated factor 1		NM_007221		202337_at		-1.4811		0.117105		-2.2974		0.0606854		1.13989		0.716953		-1.35035		0.320027		302.433		49.944		315.333		34.7404		200.267		54.7319		147.967		61.2798
		POSTN		periostin, osteoblast specific factor		AY140646		1555778_a_at		3.45549		0.182968		2.16012		0.29506		1.90968		0.525493		1.15758		0.66419		3544.5		2588.59		6610.83		4637.18		10903.9		5368.5		12875.2		5091.43
		PRELP		proline/arginine-rich end leucine-rich repeat protein		AA573140		228224_at		14.4756		0.00049577		28.7292		0.00211465		-1.70133		0.210327		1.35035		0.30924		542		158.58		365.633		133.665		8081.87		2772.87		10026.3		849.834
		PRKRA /// PRKRAP1		protein kinase, interferon-inducible double stranded RNA dependent activator /// protein kinase, interferon-inducible double stranded RNA dependent activator pseudogene 1		AA279462		237107_at		2.2277		0.260876		5.27803		0.0474618		1.33999		0.416088		2.48133		0.242293		29.2667		6.26844		42.3		20.3846		113.4		126.528		270.667		170.501
		PRRX1		paired related homeobox 1		AA775472		226695_at		-3.87865		0.000899656		-3.10229		0.0398012		1.1487		0.379697		1.44727		0.461158		2871.63		290.478		3285.37		639.539		738.533		130.284		1035.27		466.713
		PTGER2		prostaglandin E receptor 2 (subtype EP2), 53kDa		NM_000956		206631_at		1.72774		0.178036		2.82843		0.0203212		-1.40336		0.630523		1.13989		0.5478		641.567		385.022		461.3		161.818		1225.5		174.381		1403.23		361.391
		RNASE4		ribonuclease, RNase A family, 4		NM_002937		205158_at		1.72774		0.228007		2.07852		0.0286657		1.03926		0.997073		1.27948		0.484973		737.533		387.501		664.533		49.0393		1361.03		725.175		1666.87		465.32
		RUNX2		runt-related transcription factor 2		AL353944		232231_at		4		0.138477		4.22156		0.0191488		-1.09682		0.943714		-1.03926		0.905584		239.567		198.496		170.9		70.4019		797.633		326.259		778.1		373.874
		RYK		RYK receptor-like tyrosine kinase		BG032035		214172_x_at		1.55114		0.0771237		1.56314		0.0645512		1		0.648672		-1.05539		0.492916		233.267		64.7791		209.267		49.7438		400.5		106.048		339.9		20.8727
		SATB2		SATB homeobox 2		AB028957		213435_at		2.19365		0.45196		3.61891		0.0379551		-1.1053		0.880167		1.82344		0.280764		43.5333		29.6218		30.6667		5.95847		84.2667		77.7281		156.9		75.5508
		SCUBE3		signal peptide, CUB domain, EGF-like 3		AI733234		228407_at		-2.85029		0.206869		-3.10229		0.00770028		1.09682		0.85021		1.00773		0.9201		1132.47		704.213		1057.7		308.96		377.867		95.433		368.767		80.1149
		SEC23A		Sec23 homolog A (S. cerevisiae)		NM_006364		204344_s_at		1.68828		0.0439681		1.53924		0.0573459		1.15758		0.13181		1.16653		0.336266		371.7		28.7442		497.167		106.591		643.567		142.101		747.7		57.7094
		SIX1		SIX homeobox 1		NM_005982		205817_at		1.86607		0.405899		1.70133		0.210796		-1.30938		0.573877		-1.29934		0.674663		286.533		148.373		206.9		118.771		377.833		33.706		356		159.223
		SIX2		SIX homeobox 2		AF332197		206510_at		-1.31951		0.926034		-3.29944		0.0474342		1.68828		0.166983		-1.38191		0.592757		630.467		219.9		954.833		223.083		661.633		400.072		466.9		163.278
		SIX4		SIX homeobox 4		AI554514		229796_at		1.80946		0.222597		2.26228		0.0602296		1.1053		0.904911		1.24066		0.360541		276.233		34.4764		276.767		84.9662		409.333		157.204		530.167		144.725
		SMAD1		SMAD family member 1		AU146891		227798_at		-2.40605		0.148016		-3.22408		0.0361397		-1.03926		0.844273		-1.37131		0.367321		491.1		240.118		488.033		113.21		217.6		106.849		143.233		67.0437
		SMAD3		SMAD family member 3		NM_005902		205398_s_at		-5.78908		6.55373e-05		-6.10974		0.00491429		1.15758		0.67819		1.07177		0.919472		628.233		74.3679		678.467		139.403		113.633		9.40868		121.9		45.3788
		SMOC2		SPARC related modular calcium binding 2		AB014737		223235_s_at		11.3137		0.00971223		3.00818		0.0225945		3.7035		0.0556648		-1.01552		0.946437		650.567		342.802		2096.87		662.916		6506.13		2482		6351.17		722.747
		SORT1		sortilin 1		BF447105		212807_s_at		2.26228		0.0345231		2.78519		0.043482		-1.28937		0.14872		1.04729		0.85227		148.267		10.15		130.6		12.733		418.8		157.364		461.9		212.271
		SOX6		SRY (sex determining region Y)-box 6		BE748802		235526_at		3.4822		0.145102		13.9288		0.0434416		-3.42898		0.171607		1.56314		0.610678		56.7		32.1016		18.3		24.5233		184.6		152.665		242.867		139.204
		SOX9		SRY (sex determining region Y)-box 9 (campomelic dysplasia, autosomal sex-reversal)		AI382146		202935_s_at		3.59115		0.0633233		21.4398		0.00457715		-2.57874		0.0499564		1.93933		0.299329		281.167		103.012		123.033		47.775		1373.83		1021.87		2086.93		166.429
		SPOCK1		sparc/osteonectin, cwcv and kazal-like domains proteoglycan (testican) 1		AF231124		202363_at		-1.26966		0.475046		1.35035		0.00386741		-1.45846		0.0857201		1.2217		0.418107		3080.5		733.397		1973.37		120.862		2609.17		762.643		3027.77		271.46
		TBX15		T-box 15		AI039005		230438_at		1.27948		0.742088		1.89503		0.105946		-1.29934		0.192813		1.20303		0.521428		297.3		61.1579		199.133		70.2398		319.967		78.5509		353.133		37.1917
		TFPI2		tissue factor pathway inhibitor 2		L27624		209278_s_at		-3.61891		0.427922		-4.77518		0.0172879		3.64689		0.332844		2.50051		0.195888		806.833		860.591		1612.73		682.771		144.033		141.06		305.067		71.4471
		TGFB1		transforming growth factor, beta 1		BC000125		203085_s_at		3.03143		0.0158309		2.42465		0.0261924		1.1938		0.674822		-1.00773		0.952151		307.133		87.4383		342.967		92.5584		793.2		172.121		791.567		87.144
		TGFBI		transforming growth factor, beta-induced, 68kDa		NM_000358		201506_at		1.35035		0.338046		1.85175		0.00962407		-1.1487		0.867007		1.24066		0.294282		9925.7		3116.53		9238.6		373.619		12847.1		3454.3		15659.1		1791.16
		TGFBR1		Transforming growth factor, beta receptor I (activin A receptor type II-like kinase, 53kDa)		AV700621		236561_at		4.22156		0.115474		20.0041		0.000960874		-1.83754		0.344766		2.57874		0.160552		71.1333		45.8476		30.5667		13.7932		303.933		264.429		682.733		311.627
		TGFBR2		transforming growth factor, beta receptor II (70/80kDa)		NM_003242		207334_s_at		3.37656		0.279643		4.77518		0.0133377		-1.33999		0.727647		-1.04729		0.475757		78.7		73.1042		36.3667		13.5795		159.867		32.8801		137.367		37.964
		THBS3		thrombospondin 3		L38969		209561_at		8.18699		0.00118849		8.50841		0.0225597		-1.1487		0.584492		-1.18464		0.712041		288.967		85.6247		249.567		19.1513		2419.77		462.571		2288.97		1187.21
		THRB		thyroid hormone receptor, beta (erythroblastic leukemia viral (v-erb-a) oncogene homolog 2, avian)		BF431989		229657_at		2.7007		0.0667792		3.7035		0.0512912		-1.1938		0.209675		1.1053		0.970626		58.7667		5.22909		43.6		12.4435		157.733		75.009		160.433		76.9396
		TIMP4		TIMP metallopeptidase inhibitor 4		NM_003256		206243_at		14.145		0.0363517		25.3984		0.0154662		-2.03105		0.486221		-1.08841		0.619456		160.167		154.364		73.9333		40.4359		1908.17		556.367		1691.07		97.9585
		TNC		Tenascin C (hexabrachion)		BF434846		216005_at		3.27413		0.167659		3.53625		0.0295339		1.05539		0.982164		1.24066		0.719231		228.6		158.285		192.1		93.0316		644.433		300.631		742.8		309.788
		TNFRSF11B		tumor necrosis factor receptor superfamily, member 11b (osteoprotegerin)		BF433902		204932_at		-1.63706		0.55901		2.11078		0.110577		-2.03105		0.15484		1.83754		0.520335		543.033		248.941		268.467		108.207		427.633		313.067		558.6		255.478
		TOB1		transducer of ERBB2, 1		BF240286		228834_at		-1.32971		0.541221		2.59868		0.127926		-2.16012		0.0715705		1.64972		0.487203		1182.6		559.1		489.633		69.3203		958.767		761.532		1380.73		759.908
		TRPS1		trichorhinophalangeal syndrome I		AK000948		234351_x_at		1.21233		0.240427		2.48133		0.000210426		-1.28937		0.168381		1.45846		0.105704		170.467		48.3591		119.033		9.23165		227.8		58.1234		322.533		31.8114
		UFD1L		ubiquitin fusion degradation 1 like (yeast)		BC001049		209103_s_at		-1.43617		0.515143		-2.72158		0.101331		1.43617		0.0979032		-1.36079		0.532206		1544.9		365.566		2177.6		166.011		1276.53		608.131		934.967		577.148
		VDR		vitamin D (1,25- dihydroxyvitamin D3) receptor		NM_000376		204254_s_at		1.43617		0.113275		1.88049		0.0581685		-1.50409		0.215837		-1.16653		0.574456		371.967		48.3554		252.433		100.18		680.333		230.539		563.933		135.309
		VEGFA		vascular endothelial growth factor A		M27281		211527_x_at		3.19935		0.096391		20.9502		0.00140047		-3.53625		0.0100215		2.06257		0.313075		236.833		80.2326		68.4667		22.8837		798.467		551.466		1169.57		169.292
		WISP3		WNT1 inducible signaling pathway protein 3		AF143679		210861_s_at		-2.09459		0.18205		-3.15044		0.112595		-1.27948		0.36035		-1.96943		0.326234		1008.33		123.2		793.833		292.324		549.767		279.24		318.5		248.319
		WNT5B		wingless-type MMTV integration site family, member 5B		AW007350		223537_s_at		3.03143		0.113917		6.9644		0.0595947		-2.09459		0.328787		1.07177		0.809799		82.1		48.3503		39.5333		33.199		239.5		38.7257		262.167		95.0969
		WWTR1		WW domain containing transcription regulator 1		NM_015472		202134_s_at		3.10229		0.0395659		3.29944		0.0761501		-1.35035		0.696598		1.07177		0.841808		71.3667		43.4215		61.3667		45.8369		249.267		63.7633		236.833		21.8692
		ZBTB16		zinc finger and BTB domain containing 16		NM_006006		205883_at		10.4751		0.00722891		24.0654		0.00016702		-2.04675		0.208438		1.45846		0.394985		90.9		63.1548		40.6333		10.3471		1072.17		557.266		1412.97		461.457
Genes differentially expressed in monolayer cultures comparing OA and normal donors		ADAMTS1		ADAM metallopeptidase with thrombospondin type 1 motif, 1		AF060152		222486_s_at		-1.96943		0.0076606		1.08841		0.346532		-1.66248		0.0619947		1.18464		0.29959		1925.2		194.234		967.967		305.924		969		175.533		1296.77		380.535
		ADAMTSL1		ADAMTS-like 1		AI803088		229585_at		-17.0168		0.0168281		-7.87772		0.0123582		-2.11078		0.0897396		-1.1053		0.753908		845.833		376.073		360.733		211.413		52.4333		32.8148		56.3667		29.1872
		BMI1		BMI1 polycomb ring finger oncogene		NM_005180		202265_at		1.76813		0.00325424		1.25992		0.0413813		1.41421		0.0114424		1		0.196605		960.433		102.925		1456.97		167.291		1718.6		197.201		1938.37		74.8408
		CLEC3B		C-type lectin domain family 3, member B		NM_003278		205200_at		-2.11078		0.129973		-1.16653		0.557621		-2.50051		0.0776198		-1.42515		0.28592		3576.53		1666.44		1305.77		561.418		1574.87		645.209		1053.2		178.234
		COL11A1		collagen, type XI, alpha 1		BG028597		229271_x_at		10.3947		0.00267943		5.87894		0.0329697		1.93933		0.123512		1.1053		0.920648		161.067		27.5988		327.8		131.557		2140.73		720.454		2655.3		1931.78
		COL3A1		Collagen, type III, alpha 1 (Ehlers-Danlos syndrome type IV, autosomal dominant)		AU146808		232458_at		3.05487		0.115673		2.38759		0.0219834		2.21061		0.139139		1.7411		0.357189		258.733		150.503		564.267		188.765		963.733		752.477		1398.33		390.449
		COL5A1		collagen, type V, alpha 1		N30339		212488_at		2.87233		0.0722371		2.82843		0.0245517		1.55114		0.0655098		1.50409		0.405531		2317.93		347.582		3622.37		903.258		7530.77		4633.91		10182		3434.56
		COL5A3		collagen, type V, alpha 3		AI984221		52255_s_at		-2.09459		0.384048		-7.93862		0.0322745		2.85029		0.234629		-1.15758		0.756803		392.1		356.069		977.6		703.108		153.533		91.01		136.9		110.164
		COMP		cartilage oligomeric matrix protein		NM_000095		205713_s_at		128		0.0057429		794.186		0.000351328		-6.10974		0.0399498		1.13114		0.603786		187.433		164.427		24.6667		9.5212		17256.4		4067.91		18837.7		3010.23
		DST		dystonin		BC004912		215016_x_at		-1.36079		0.533923		2.63902		0.000794285		-1.96943		0.094575		1.83754		0.1568		1486.6		602.274		729.4		101.613		1178.23		477.145		1969.3		215.069
		EGFR		epidermal growth factor receptor (erythroblastic leukemia viral (v-erb-b) oncogene homolog, avian)		AW157070		201983_s_at		-3.03143		0.00607372		-1.89503		0.0642133		-1.68828		0.114827		-1.1487		0.36568		1798.87		447.244		994.7		443.661		500.933		42.9587		395.1		146.92
		FN1		fibronectin 1		AJ276395		214701_s_at		5.65685		0.0402637		34.5619		0.000212359		-3.12627		0.109131		1.96943		0.184483		1642.57		1359.48		441.9		166.245		8872.87		6101.41		15938.7		4239.23
		HAPLN1		hyaluronan and proteoglycan link protein 1		NM_001884		205524_s_at		2.51984		0.0811684		1.80946		0.241924		1.7818		0.0431639		1.25992		0.657826		1467.5		324.494		2640.7		624.321		3956.5		2035.06		4987.6		2541.39
		IGFBP4		insulin-like growth factor binding protein 4		NM_001552		201508_at		-1.49255		0.347139		1.29934		0.16278		-1.75456		0.17309		1.12246		0.666392		8011.73		3737.65		4525.53		427.948		5450.07		2895.49		5891.43		1168.59
		MMP1		matrix metallopeptidase 1 (interstitial collagenase)		NM_002421		204475_at		-10.6377		0.00525692		-59.7141		0.108891		5.00102		0.0464694		1.25992		0.961732		200.5		119.017		856.967		461.105		13.7667		7.04012		66.2667		102.244
		MMP2		matrix metallopeptidase 2 (gelatinase A, 72kDa gelatinase, 72kDa type IV collagenase)		NM_004530		201069_at		1.88049		0.0325875		3.35066		0.0149789		-1.90968		0.138777		1.00773		0.922965		3706.13		974.14		2300.07		714.298		7514.4		1010.98		7442.67		1183.91
		MMP3		matrix metallopeptidase 3 (stromelysin 1, progelatinase)		NM_002422		205828_at		-1.85175		0.498528		-2.27977		0.281317		2.63902		0.359113		2		0.246747		1052.77		1292.88		2496.8		2548.01		359.367		181.253		716.833		378.433
		NPR3		natriuretic peptide receptor C/guanylate cyclase C (atrionatriuretic peptide receptor C)		AI628360		219789_at		2.57874		0.0538668		1.41421		0.512554		1.6245		0.240891		-1.08006		0.881058		858.933		391.588		1405.5		653.071		2360.77		1171.3		2538.37		2027.77
		POSTN		periostin, osteoblast specific factor		AY140646		1555778_a_at		3.45549		0.182968		2.16012		0.29506		1.90968		0.525493		1.15758		0.66419		3544.5		2588.59		6610.83		4637.18		10903.9		5368.5		12875.2		5091.43
		PRELP		proline/arginine-rich end leucine-rich repeat protein		NM_002725		204223_at		8.7746		0.00292704		20.3146		0.00589163		-1.82344		0.0965787		1.21233		0.398472		1793.57		708.088		819.633		410.547		14291.4		4351.87		16947		1957.94
		PRKCA		protein kinase C, alpha		AI471375		213093_at		-1.44727		0.147812		1.3926		0.0916235		-1.63706		0.0205361		1.1938		0.471546		930.4		156.783		533.6		102.722		675.3		173.39		787.7		187.089
		PRKRA		protein kinase, interferon-inducible double stranded RNA dependent activator		AF083033		209139_s_at		1.26966		0.374054		-1.05539		0.347235		1.33999		0.089214		-1.02337		0.919041		789.7		27.6103		984.033		119.553		908.6		177.838		887.767		91.7584
		PTGER4		prostaglandin E receptor 4 (subtype EP4)		AA897516		204897_at		-1.09682		0.748259		-2.57874		0.163814		2.11078		0.358755		-1.1053		0.955648		428.533		310.7		754.7		504.687		281.167		35.6573		308.333		158.466
		SEC23A		Sec23 homolog A (S. cerevisiae)		AI753659		212887_at		1.23114		0.0867054		1.18464		0.295754		1.23114		0.0660919		1.1938		0.349104		2746.3		374.534		3558.67		340.902		3632.87		546.622		4410.2		1103.55
		SIX2		SIX homeobox 2		AF332197		206510_at		-1.31951		0.926034		-3.29944		0.0474342		1.68828		0.166983		-1.38191		0.592757		630.467		219.9		954.833		223.083		661.633		400.072		466.9		163.278
		SMOC2		SPARC related modular calcium binding 2		AB014737		223235_s_at		11.3137		0.00971223		3.00818		0.0225945		3.7035		0.0556648		-1.01552		0.946437		650.567		342.802		2096.87		662.916		6506.13		2482		6351.17		722.747
		SOX9		SRY (sex determining region Y)-box 9 (campomelic dysplasia, autosomal sex-reversal)		AI382146		202935_s_at		3.59115		0.0633233		21.4398		0.00457715		-2.57874		0.0499564		1.93933		0.299329		281.167		103.012		123.033		47.775		1373.83		1021.87		2086.93		166.429
		SPOCK1		sparc/osteonectin, cwcv and kazal-like domains proteoglycan (testican) 1		AF231124		202363_at		-1.26966		0.475046		1.35035		0.00386741		-1.45846		0.0857201		1.2217		0.418107		3080.5		733.397		1973.37		120.862		2609.17		762.643		3027.77		271.46
		TGFBR2		transforming growth factor, beta receptor II (70/80kDa)		D50683		208944_at		1.06355		0.726339		1.79557		0.0433855		-1.82344		0.157583		-1.06355		0.557798		1760.47		677.035		970.033		212.57		1868.37		353.893		1716.27		56.4404
		TIMP3		TIMP metallopeptidase inhibitor 3 (Sorsby fundus dystrophy, pseudoinflammatory)		NM_000362		201150_s_at		-1.36079		0.553868		-1.06355		0.980425		-2.11078		0.142697		-1.56314		0.447465		1067.1		320.831		524.533		356.579		913.9		680.816		539.067		367.892
		TOB1		transducer of ERBB2, 1		BF240286		228834_at		-1.32971		0.541221		2.59868		0.127926		-2.16012		0.0715705		1.64972		0.487203		1182.6		559.1		489.633		69.3203		958.767		761.532		1380.73		759.908
		VEGFA		vascular endothelial growth factor A		AF022375		210512_s_at		2.26228		0.058051		6.15698		0.000141018		-2.03105		0.0420454		1.44727		0.27073		1675.67		476.173		816.6		145.871		4187.07		2032.36		5790.33		797.015
Genes differentially expressed in scaffold cultures comparing OA and normal donors		COL6A1		collagen, type VI, alpha 1		BE350145		212940_at		-1.16653		0.995644		3.12627		0.00260651		-2.2277		0.420881		1.6245		0.295677		1187.1		1380.02		320.733		53.8983		767.4		442.827		1125.63		280.457
		COL8A2		collagen, type VIII, alpha 2		AI806793		52651_at		9.47709		0.00641233		14.5876		0.00115464		-2.21061		0.0868718		-1.46973		0.202762		119.9		63.6573		50.2667		21.8505		1067.1		228.37		749.8		264.182
		CTNNB1		catenin (cadherin-associated protein), beta 1, 88kDa		AF130085		223679_at		5.57039		0.0390634		10.0794		0.000424288		-1.08841		0.475031		1.80946		0.285093		128.467		80.9455		83.7		16.7949		785.467		600.321		1254.43		358.503
		DLG1		Discs, large homolog 1 (Drosophila)		AI692879		230229_at		3.22408		0.229648		6.3496		0.0101073		1.27948		0.472055		2.53932		0.267033		55.2333		21.235		65.8		14.8159		209.567		221.605		381.367		162.87
		DST		dystonin		BC004912		215016_x_at		-1.36079		0.533923		2.63902		0.000794285		-1.96943		0.094575		1.83754		0.1568		1486.6		602.274		729.4		101.613		1178.23		477.145		1969.3		215.069
		FBLN1		fibulin 1		Z95331		202994_s_at		-1.27948		0.728581		-1.75456		0.125387		1.05539		0.945291		-1.33999		0.307497		1252.33		946.647		896.033		233.544		728.4		164.918		557.5		179.241
		FN1		fibronectin 1		W73431		1558199_at		1.89503		0.575186		12.2195		0.000864919		-1.66248		0.413155		3.50912		0.146404		208.9		141.007		93.9667		35.0909		410.233		445.021		1160.77		347.053
		HOXA13		homeobox A13		BG289306		231786_at		5.15748		0.07508		2.04675		0.166802		1.50409		0.746727		-2.07852		0.0527413		14.1		13.3929		15.3667		10.8316		62.8333		15.4303		30.5333		10.4175
		HOXC6		homeobox C6		NM_004503		206858_s_at		-2.33306		0.0726258		-1.21233		0.351672		-1.13114		0.191774		1.7818		0.206139		1318.53		49.5787		1066.07		207.779		525.667		255.868		857.2		284.199
		LTBP1		latent transforming growth factor beta binding protein 1		AI986120		202728_s_at		1.17555		0.56876		2.50051		0.00719706		-1.27948		0.199447		1.63706		0.175511		523.533		170.791		341.3		47.4166		646.567		280.674		997.567		248.171
		MEF2C		myocyte enhancer factor 2C		N22468		209199_s_at		1.13114		0.773934		2.26228		0.0273788		-1.18464		0.263656		1.70133		0.0360799		280.967		75.6488		205.133		58.564		296.5		66.324		498.133		43.1848
		MFAP2		microfibrillar-associated protein 2		NM_017459		203417_at		1.5874		0.0990283		1.01552		0.619064		1.12246		0.622756		-1.43617		0.186857		2186.1		792.075		2547.8		846.292		4083.6		1164.89		2875.37		784.79
		SMAD1		SMAD family member 1		U54826		210993_s_at		-2.09459		0.0677802		-2.53932		0.0563273		-1.37131		0.165494		-1.76813		0.330706		419.533		99.6028		295.933		75.7113		183.467		78.314		119.267		58.3734
		TFPI2		tissue factor pathway inhibitor 2		AL574096		209277_at		-3.7035		0.288332		-3.76099		0.143821		2.87233		0.461606		2.80673		0.217205		172.733		190		277.033		246.009		38.2667		40.2234		76.1667		18.393
		TGFBR1		Transforming growth factor, beta receptor I (activin A receptor type II-like kinase, 53kDa)		AV700621		236561_at		4.22156		0.115474		20.0041		0.000960874		-1.83754		0.344766		2.57874		0.160552		71.1333		45.8476		30.5667		13.7932		303.933		264.429		682.733		311.627
		TIMP3		TIMP metallopeptidase inhibitor 3 (Sorsby fundus dystrophy, pseudoinflammatory)		BF347089		201147_s_at		-1.90968		0.183519		-2.14355		0.200236		-1.33999		0.506564		-1.51572		0.395389		570.367		272.525		429.733		224.48		308.333		135.563		216.2		122.154
		WISP3		WNT1 inducible signaling pathway protein 3		AF143679		210861_s_at		-2.09459		0.18205		-3.15044		0.112595		-1.27948		0.36035		-1.96943		0.326234		1008.33		123.2		793.833		292.324		549.767		279.24		318.5		248.319
